# Supplementary material for: Novel RNAseq-Informed Cell-type Markers and Their Regulation Alter Paradigms of Dictyostelium Developmental Control
Source: Front Cell Dev Biol. 2022 May 5;10:899316. doi: 10.3389/fcell.2022.899316 (PMC9117722; doi:10.3389/fcell.2022.899316)
Supplement: Supplementary file 1 [file Table2.XLSX]

## Sheet: ReadMe
Contents:
1. All original data (delta OD/min) for induction of gene expression by various stimuli listed by gene locus tag without DDB_G0 prefix or gene/promoter fragment name
2. Data standardized as percentage of induction by 3 uM c-di-GMP with basic descriptive statistics (means, SD and SE), used for figure 2
3. Data standardized as fold-change of control (no addition) with basic descriptive statistics
4. Results of pairwise comparison of all treatments with the others by ANOVA (Analysis Of Variance) on ranks, with the Tukey or SNK (Student-Newman-Keuls) tests to determine P-values for significant differences between treatments
Below: P-values for developmentally relevant treatment comparisons from both the Tukey and SNK tests, the conditionally formatted tables were used in supplemental figure
ANOVA on ranks was used because not all data sets were normally distributed
Tukey test results
Tukey test results	278745	276051	269904	277757	271972	293670	280357	ecmB_ST	288331	ecmA_pstA	279361	287091	ecmB	280277	270980	280217	271196	ecmA	ecmA_pstO	272500	271354	276687	271780	274317	288489
a. control vs 1 uM c-di-GMP	0.017	0.999	0.742	1	<0.001	0.003	<0.001	<0.001	<0.001	<0.001	<0.001	0.055	<0.001	<0.001	<0.001	<0.001	<0.001	0.015	1	<0.001	1	0.245	1	1	0.968
b. control vs 3 uM c-di-GMP	<0.001	0.992	0.005	1	<0.001	<0.001	<0.001	<0.001	<0.001	<0.001	<0.001	<0.001	<0.001	<0.001	<0.001	<0.001	<0.001	<0.001	0.922	<0.001	0.095	0.006	<0.001	0.301	0.073
c. control vs 10 uM c-di-GMP	<0.001	1	0.002	1	<0.001	<0.001	<0.001	<0.001	<0.001	<0.001	<0.001	<0.001	<0.001	<0.001	<0.001	<0.001	<0.001	<0.001	1	<0.001	<0.001	<0.001	<0.001	0.009	<0.001
d.control vs DIF	1	1	1	1	1	1	1	1	1	1	1	1	0.093	1	<0.001	1	1	0.415	1	1	1	1	1	1	1
e.control vs cAMP	1	1	1	1	1	1	0.988	1	1	0.382	1	1	1	1	1	1	1	0.398	0.002	1	1	1	1	1	1
f.control vs 8Br-cAMP	1	0.532	0.034	0.009	0.81	1	0.372	0.009	0.168	0.999	<0.001	0.004	0.472	0.041	0.482	0.646	0.03	0.937	0.233	<0.001	0.03	<0.001	<0.001	0.002	0.002
g. control vs c-diGMP+DIF	<0.001	0.037	0.037	1	<0.001	<0.001	<0.001	<0.001	<0.001	<0.001	<0.001	<0.001	<0.001	<0.001	<0.001	<0.001	<0.001	<0.001	0.461	0.002	1	0.039	0.033	0.653	0.147
h.control vs c-di-GMP+cAMP	0.013	0.674	0.141	<0.001	0.964	0.01	<0.001	<0.001	0.02	0.037	0.002	0.004	0.103	0.001	0.5	0.048	0.021	0.025	0.059	0.188	1	0.966	0.176	0.37	0.93
i.control vs DIF+cAMP	1	1		1		0.034	0.992	0.119		0.991		1	<0.001		<0.001			<0.001	0.38	1		1		1	1
j. control vs DIF+8Br-cAMP	0.264	0.161		0.005		<0.001	<0.001	<0.001		1		<0.001	<0.001		<0.001			<0.001	1	0.02		<0.001		0.003	0.001
k.control vs DMO	1	0.361	1	1	1	1	1	1	1	0.273	1	1	1	1	1	1	1	1	0.265	1	1	1	1	1	1
l. control vs c-di-GMP+DMO	1	0.374	1	1	<0.001	<0.001	<0.001	<0.001	<0.001	1	0.389	<0.001	<0.001	0.077	0.002	0.037	1	<0.001	0.953	1	1	0.305	1	1	1
m.control vs DIF+DMO	1	0.314	1	1	0.148	0.538	0.543	0.03	0.809	0.359	1	1	0.038	1	0.016	0.268	1	0.029	1	1	1	1	1	0.998	1
n.control vs BHQ	1	1	1	1	1	1	<0.001	1	1	1	1	1	0.993	1	1	1	1	1	1	1	1	1	1	1	1
o.c-di-GMP vs 8Br-cAMP	1	0.016	1	1	0.051	0.347	0.002	0.249	1	<0.001	1	1	0.352	0.351	0.181	0.083	1	0.179	<0.001	1	1	1	1	0.977	1
p.c-di-GMP vs c-di-GMP+DIF	1	0.703	1	1	1	1	0.999	1	1	0.999	1	1	0.719	1	1	1	1	0.361	1	1	1	1	1	1	1
q.c-di-GMP vs c-diGMP+cAMP	1	1	1	0.383	0.04	1	0.536	1	1	0.586	1	1	0.829	1	0.174	1	1	1	0.954	0.321	1	0.503	1	1	0.965
r.c-di-GMP vs c-diGMP+DMO	0.357	0.007	<0.001	1	1	1	1	1	1	<0.001	0.126	1	1	0.202	1	1	0.526	1	0.057	0.001	0.009	0.995	0.002	0.267	0.279
s.DIF vs DIF+c-di-GMP	<0.001	0.031	<0.001	1	<0.001	<0.001	<0.001	<0.001	<0.001	<0.001	0.001	<0.001	0.005	<0.001	0.299	<0.001	<0.001	<0.001	0.658	0.017	1	0.054	0.038	0.474	0.339
t.DIF vs DIF+cAMP	1	1		1		1	1	1		0.995		1	0.976		1			<0.001	0.575	1		1		1	1
u.DIF vs DIF+8Br-cAMP	0.211	0.142		0.001		0.002	<0.001	<0.001		1		<0.001	0.008		1			<0.001	1	0.078		<0.001		<0.001	0.006
v.DIF vs DIF+DMO	1	0.345	1	1	1	1	0.783	1	1	0.317	1	1	1	1	1	1	1	1	1	1	1	1	1	1	0.997
w.DIF vs DMO	1	0.395	1	1	0.681	1	1	1	1	0.238	0.259	1	0.086	1	<0.001	0.944	1	0.137	0.142	1	1	1	1	1	0.992
x.DIF vs BHQ	1	1	1	1	1	1	0.002	1	1	1	1	1	0.873	1	0.003	1	1	0.517	1	1	1	1	1	1	1
SNK test results	staH	staI	staG	staD	staJ	staK	speA	ST	expl7	pstA	staF	staE	ecmB	somC	somA	somF	staC	ecmA	pstO	beiG	beiH	beiE	beiF	spoC	spoA
a. control vs 1 uM c-di-GMP	<0.001	<0.001	<0.001	0.006	<0.001	<0.001	<0.001	<0.001	<0.001	<0.001	<0.001	<0.001	<0.001	<0.001	<0.001	<0.001	<0.001	<0.001	0.218	<0.001	0.658	<0.001	<0.001	0.408	0.002
b. control vs 3 uM c-di-GMP	<0.001	<0.001	<0.001	0.007	<0.001	<0.001	<0.001	<0.001	<0.001	<0.001	<0.001	<0.001	<0.001	<0.001	<0.001	<0.001	<0.001	<0.001	0.031	<0.001	<0.001	<0.001	<0.001	<0.001	<0.001
c. control vs 10 uM c-di-GMP	<0.001	0.572	<0.001	<0.001	<0.001	<0.001	<0.001	<0.001	<0.001	<0.001	<0.001	<0.001	<0.001	<0.001	<0.001	<0.001	<0.001	<0.001	0.855	<0.001	<0.001	<0.001	<0.001	<0.001	<0.001
d.control vs DIF	0.411	0.969	0.037	0.003	<0.001	<0.001	0.011	<0.001	<0.001	0.635	<0.001	0.11	<0.001	0.215	<0.001	<0.001	<0.001	<0.001	0.642	0.041	0.285	0.48	0.788	0.807	0.161
e.control vs cAMP	0.067	0.003	0.018	0.008	<0.001	0.178	<0.001	<0.001	0.001	<0.001	0.015	0.07	<0.001	0.071	<0.001	0.136	0.525	<0.001	<0.001	0.139	0.244	0.911	0.761	0.16	0.452
f.control vs 8Br-cAMP	<0.001	<0.001	<0.001	<0.001	<0.001	<0.001	<0.001	<0.001	<0.001	0.006	<0.001	<0.001	<0.001	<0.001	<0.001	<0.001	<0.001	<0.001	<0.001	<0.001	<0.001	<0.001	<0.001	<0.001	<0.001
g. control vs c-diGMP+DIF	<0.001	<0.001	<0.001	0.017	<0.001	<0.001	<0.001	<0.001	<0.001	<0.001	<0.001	<0.001	<0.001	<0.001	<0.001	<0.001	<0.001	<0.001	0.007	<0.001	0.001	<0.001	<0.001	<0.001	<0.001
h.control vs c-di-GMP+cAMP	<0.001	<0.001	<0.001	<0.001	<0.001	<0.001	<0.001	<0.001	<0.001	<0.001	<0.001	<0.001	<0.001	<0.001	<0.001	<0.001	<0.001	<0.001	<0.001	<0.001	0.031	0.015	<0.001	<0.001	0.005
i.control vs DIF+cAMP	0.003	<0.001		<0.001		<0.001	<0.001	<0.001		0.009		0.511	<0.001		<0.001			<0.001	0.001	0.129		0.974		0.233	0.551
j. control vs DIF+8Br-cAMP	<0.001	<0.001		<0.001		<0.001	<0.001	<0.001		0.513		<0.001	<0.001		<0.001			<0.001	0.002	<0.001		<0.001		<0.001	<0.001
k.control vs DMO	0.464	<0.001	<0.001	0.008	<0.001	0.403	<0.001	<0.001	<0.001	<0.001	<0.001	0.744	0.84	0.099	<0.001	0.011	0.001	<0.001	<0.001	0.019	<0.001	0.031	0.043	0.72	0.002
l. control vs c-di-GMP+DMO	<0.001	<0.001	0.03	0.002	<0.001	<0.001	<0.001	<0.001	<0.001	0.069	<0.001	<0.001	<0.001	<0.001	<0.001	<0.001	<0.001	<0.001	<0.001	<0.001	<0.001	<0.001	0.436	0.675	0.517
m.control vs DIF+DMO	0.102	<0.001	0.005	0.01	<0.001	<0.001	<0.001	<0.001	<0.001	<0.001	<0.001	0.008	<0.001	0.004	<0.001	<0.001	0.033	<0.001	0.647	0.001	<0.001	0.847	0.359	0.173	<0.001
n.control vs BHQ	0.093	0.808	0.047	0.983	<0.001	0.024	<0.001	<0.001	<0.001	0.595	<0.001	0.341	<0.001	<0.001	<0.001	0.014	<0.001	0.304	0.314	0.008	0.84	0.522	0.245	0.786	0.055
o.c-di-GMP vs 8Br-cAMP	<0.001	<0.001	<0.001	<0.001	<0.001	<0.001	<0.001	<0.001	<0.001	<0.001	<0.001	<0.001	<0.001	<0.001	<0.001	<0.001	<0.001	<0.001	<0.001	<0.001	0.043	<0.001	<0.001	<0.001	<0.001
p.c-di-GMP vs c-di-GMP+DIF	<0.001	<0.001	0.041	0.009	<0.001	<0.001	<0.001	<0.001	<0.001	<0.001	<0.001	<0.001	<0.001	<0.001	<0.001	<0.001	<0.001	<0.001	<0.001	<0.001	<0.001	<0.001	<0.001	0.041	0.064
q.c-di-GMP vs c-diGMP+cAMP	<0.001	<0.001	0.006	<0.001	<0.001	<0.001	<0.001	<0.001	<0.001	<0.001	<0.001	<0.001	<0.001	<0.001	<0.001	<0.001	<0.001	<0.001	<0.001	<0.001	<0.001	<0.001	<0.001	0.44	<0.001
r.c-di-GMP vs c-diGMP+DMO	<0.001	<0.001	<0.001	0.003	<0.001	0.019	0.212	0.048	0.002	<0.001	<0.001	0.885	0.326	<0.001	<0.001	<0.001	<0.001	0.975	<0.001	<0.001	<0.001	<0.001	<0.001	<0.001	<0.001
s.DIF vs DIF+c-di-GMP	<0.001	<0.001	<0.001	0.002	<0.001	<0.001	<0.001	<0.001	<0.001	<0.001	<0.001	<0.001	<0.001	<0.001	<0.001	<0.001	<0.001	<0.001	<0.001	<0.001	<0.001	<0.001	<0.001	<0.001	<0.001
t.DIF vs DIF+cAMP	0.016	0.132		<0.001		<0.001	<0.001	<0.001		0.001		0.814	<0.001		<0.001			<0.001	<0.001	0.036		0.996		0.75	0.034
u.DIF vs DIF+8Br-cAMP	<0.001	<0.001		<0.001		<0.001	<0.001	<0.001		0.242		<0.001	<0.001		<0.001			<0.001	0.117	<0.001		<0.001		<0.001	<0.001
v.DIF vs DIF+DMO	0.035	<0.001	0.263	0.037	0.012	<0.001	<0.001	<0.001	<0.001	<0.001	<0.001	0.002	0.035	0.771	<0.001	0.002	<0.001	<0.001	0.353	0.003	<0.001	0.912	0.706	0.004	0.002
w.DIF vs DMO	0.348	<0.001	0.45	0.024	<0.001	<0.001	<0.001	<0.001	0.001	<0.001	<0.001	0.948	<0.001	0.251	<0.001	<0.001	<0.001	<0.001	<0.001	0.02	<0.001	0.13	0.212	0.536	0.011
x.DIF vs BHQ	0.194	0.912	0.043	0.112	<0.001	<0.001	<0.001	<0.001	0.003	0.37	<0.001	0.756	<0.001	<0.001	<0.001	<0.001	0.507	<0.001	0.74	0.009	0.921	0.393	0.074	0.299	0.087

## Sheet: 278745
	Delta OD/min																				ANOVA on ranks -Tukey						ANOVA on ranks -SNK
Date experiment	2019-03-07				2019-03-20				2019-04-24				2019-04-26											278745						278745
t0				mean				mean				mean				mean					Comparison	Diff of Ranks	Q	P	P<0.050		Comparison	Diff of Ranks	q	P
control	1.38095e-05	1.66667e-06	9.30952e-05	3.61905e-05	0.000276042	0.000148958	0.000114583	0.000179861	0.00019	5.5e-05	0.00043	0.000225	0.000295	0.000265	0.00031	0.00029					Col 8 vs Col 14	133.5	6.723	<0.001	Yes		Col 8 vs Col 14	1737.5	9.626	<0.001
1uM c-di-GMP	0.00222024	0.0022119	0.00227667		0.00148542	0.00193542	0.00188646		0.003185	0.003175	0.00336		0.00309	0.002975	0.0033						Col 8 vs Col 12	126.333	6.362	<0.001	Yes		Col 8 vs Col 12	1642	9.745	<0.001
3uM c-di-GMP	0.00459905	0.00516143	0.0050531	0.00493786	0.00417604	0.00467812	0.00464062	0.00449826	0.00668	0.006235	0.00504	0.005985	0.00536	0.006105	0.005795	0.00575333					Col 8 vs Col 5	123.458	6.217	<0.001	Yes		Col 8 vs Col 5	1609.5	10.284	<0.001
10uM c-di-GMP	0.00536167	0.00553905	0.00515476		0.00540104	0.00585729	0.00608437		0.007535	0.00724	0.00681		0.00684	0.00715	0.00692						Col 8 vs Col 1	121.833	6.135	<0.001	Yes		Col 8 vs Col 1	1581	10.941	<0.001
100nM DIF	7.2619e-05	0.000106429	0.000112143		0.000107292	3.125e-06	0.000173958		0.00022	0.00023	0.00062		0.000295	0.000195	0.00024						Col 8 vs Col 6	115.875	5.835	<0.001	Yes		Col 8 vs Col 6	1517.5	11.453	<0.001
0.3mM cAMP	0.000127143	0.000249048	0.000212143		0.000228125	0.0001875	8.4375e-05		0.00019	0.000245	0.0003		0.00022	0.00015	0.00021						Col 8 vs Col 15	113.042	5.693	<0.001	Yes		Col 8 vs Col 15	1473.5	12.228	<0.001
10mM 8-Br-cAMP	0.000585476	0.000718095	0.000772619		0.0008625	0.000917708	0.000911458		0.000405	0.0006	0.00054		0.000825	0.000895	0.00093						Col 8 vs Col 10	102.917	4.232	0.002	Yes		Col 8 vs Col 10	1343	12.378	<0.001
3uM c-di-GMP + 100nM DIF	0.00769881	0.00785143	0.00835214		0.00620208	0.00701979	0.00920729		0.00967	0.01014	0.009195		0.01581	0.01652	0.01885						Col 8 vs Col 13	81.833	4.121	0.004	Yes		Col 8 vs Col 13	1060	10.985	<0.001
3uM c-di-GMP + 0.3mM cAMP	0.00286095	0.0028719	0.00301405		0.00264167	0.00283438	0.00319688		0.002345	0.002295	0.00224		0.00224	0.002385	0.00246						Col 8 vs Col 7	71.75	3.613	0.032	Yes		Col 8 vs Col 7	925	10.947	<0.001
100nM DIF + 0.3mM cAMP									0.00027	0.000135	0.000265		0.00033	0.0003	0.000345						Col 8 vs Col 11	48.333	1.987	1	No		Col 8 vs Col 11	616	8.497	<0.001
100nM DIF + 10mM 8-Br-cAMP									0.00105	0.001095	0.001195		0.003925	0.00393	0.00466						Col 8 vs Col 2	47	2.367	1	Do Not Test		Col 8 vs Col 2	600	9.918	<0.001
7.5mM DMO	4.71429e-05	0.000145476	0.000157619		0.00011875	4.89583e-05	0.000101042		0.000205	-1.5e-05	0.0002		0.000415	0.00027	0.00032						Col 8 vs Col 9	45.75	2.304	1	Do Not Test		Col 8 vs Col 9	583	12.021	<0.001
3uM c-di-GMP + 7.5mM DMO	0.00237667	0.00222976	0.00230095		-1.04167e-05	0.000113542	0.000179167		0.000815	0.00107	0.00081		0.00077	0.000965	0.000755						Col 8 vs Col 3	23.667	1.192	1	Do Not Test		Col 8 vs Col 3	284	7.782	<0.001
100nM DIF + 7.5mM DMO	8.59524e-05	9.88095e-05	0.000149286		-4.89583e-05	7.39583e-05	0.000172917		0.000225	0.000175	0.000265		0.00018	0.000135	0.000185						Col 8 vs Col 4	12.333	0.621	1	Do Not Test		Col 8 vs Col 4	148	6.042	<0.001
30uM BHQ	0.000156905	0.000195238	0.000153333		9.375e-05	0.000207292	0.000209375		0.000175	0.00024	0.000145		0.00028	0.000485	0.00048						Col 4 vs Col 14	121.167	6.102	<0.001	Yes		Col 4 vs Col 14	1589.5	9.433	<0.001
	% of 3 uM c-di-GMP, pH 6.2																% of 3 uM c-di-GMP, pH 6.2				Col 4 vs Col 12	114	5.741	<0.001	Yes		Col 4 vs Col 12	1494	9.546	<0.001
	2019-03-07				2019-03-20				2019-04-24				2019-04-26				Mean	SD	SE		Col 4 vs Col 5	111.125	5.596	<0.001	Yes		Col 4 vs Col 5	1461.5	10.114	<0.001
t0																					Col 4 vs Col 1	109.5	5.514	<0.001	Yes		Col 4 vs Col 1	1433	10.815	<0.001
control	100	0.0337528	1.88534		6.13663	3.31146	2.54728		3.1746	0.918964	7.18463		5.12746	4.60603	5.38818		11.6929	27.8911	8.05148		Col 4 vs Col 6	103.542	5.214	<0.001	Yes		Col 4 vs Col 6	1369.5	11.365	<0.001
1uM c-di-GMP	44.9636	44.7948	46.1064		33.022	43.0259	41.9375		53.2164	53.0493	56.1404		53.708	51.7092	57.3581		48.2526	7.14164	2.06161		Col 4 vs Col 15	100.708	5.071	<0.001	Yes		Col 4 vs Col 15	1325.5	12.217	<0.001
3uM c-di-GMP	93.1385	104.528	102.334		92.8367	103.998	103.165		111.612	104.177	84.2105		93.1634	106.112	100.724		100	7.60723	2.19602		Col 4 vs Col 10	90.583	3.725	0.021	Yes		Col 4 vs Col 10	1195	12.384	<0.001
10uM c-di-GMP	108.583	112.175	104.393		120.069	130.212	135.261		125.898	120.969	113.784		118.888	124.276	120.278		119.566	8.86278	2.55846		Col 4 vs Col 13	69.5	3.5	0.049	Yes		Col 4 vs Col 13	912	10.793	<0.001
100nM DIF	1.47066	2.15536	2.27108		2.38518	0.0694712	3.86723		3.67586	3.84294	10.3592		5.12746	3.38934	4.17149		3.56544	2.53773	0.732579		Col 4 vs Col 7	59.417	2.992	0.291	No		Col 4 vs Col 7	777	10.717	<0.001
0.3mM cAMP	2.57486	5.04364	4.29625		5.0714	4.16827	1.87572		3.1746	4.09357	5.01253		3.82387	2.60718	3.65006		3.78266	1.05048	0.303247		Col 4 vs Col 11	36	1.48	1	Do Not Test		Col 4 vs Col 11	468	7.736	<0.001
10mM 8-Br-cAMP	11.8569	14.5426	15.6468		19.1741	20.4014	20.2624		6.76692	10.0251	9.02256		14.3395	15.5562	16.1645		14.4799	4.38922	1.26706		Col 4 vs Col 2	34.667	1.746	1	Do Not Test		Col 4 vs Col 2	452	9.32	<0.001
3uM c-di-GMP + 100nM DIF	155.914	159.005	169.145		137.877	156.056	204.685		161.571	169.424	153.634		274.797	287.138	327.636		196.407	63.442	18.3141		Col 4 vs Col 9	33.417	1.683	1	Do Not Test		Col 4 vs Col 9	435	11.919	<0.001
3uM c-di-GMP + 0.3mM cAMP	57.9391	58.161	61.0396		58.7264	63.0104	71.0691		39.1813	38.3459	37.4269		38.934	41.4542	42.7578		50.6705	12.039	3.47537		Col 4 vs Col 3	11.333	0.571	1	Do Not Test		Col 4 vs Col 3	136	5.552	<0.001
100nM DIF + 0.3mM cAMP									4.51128	2.25564	4.42774		5.73581	5.21437	5.99652		4.69023	1.34926	0.550833		Col 3 vs Col 14	109.833	5.531	<0.001	Yes		Col 3 vs Col 14	1453.5	9.288	<0.001
100nM DIF + 10mM 8-Br-cAMP									17.5439	18.2957	19.9666		68.2213	68.3082	80.9965		45.5554	29.8999	12.2066		Col 3 vs Col 12	102.667	5.17	<0.001	Yes		Col 3 vs Col 12	1358	9.398	<0.001
7.5mM DMO	0.954723	2.94614	3.19205		2.63991	1.08838	2.24624		3.42523	-0.250627	3.34169		7.21321	4.69293	5.56199		3.08766	2.05665	0.593704		Col 3 vs Col 5	99.792	5.025	<0.001	Yes		Col 3 vs Col 5	1325.5	10.004	<0.001
3uM c-di-GMP + 7.5mM DMO	48.1315	45.1565	46.5982		-0.231571	2.52412	3.98302		13.6174	17.878	13.5338		13.3835	16.7729	13.1228		19.5392	17.2915	4.99162		Col 3 vs Col 1	98.167	4.943	<0.001	Yes		Col 3 vs Col 1	1297	10.764	<0.001
100nM DIF + 7.5mM DMO	1.74068	2.00106	3.02329		-1.08838	1.64415	3.84408		3.7594	2.92398	4.42774		3.12862	2.34647	3.21553		2.58055	1.44127	0.416057		Col 3 vs Col 6	92.208	4.643	<0.001	Yes		Col 3 vs Col 6	1233.5	11.369	<0.001
30uM BHQ	3.17759	3.9539	3.10526		2.08414	4.60826	4.65457		2.92398	4.01003	2.42272		4.86674	8.4299	8.34299		4.38167	2.06887	0.597231		Col 3 vs Col 15	89.375	4.501	<0.001	Yes		Col 3 vs Col 15	1189.5	12.327	<0.001
																					Col 3 vs Col 10	79.25	3.259	0.118	No		Col 3 vs Col 10	1059	12.533	<0.001
	fold change of control pH 6.2																fold change of control pH 6.2				Col 3 vs Col 13	58.167	2.929	0.357	Do Not Test		Col 3 vs Col 13	776	10.704	<0.001
	2019-03-07				2019-03-20				2019-04-24				2019-04-26				Mean	SD	SE		Col 3 vs Col 7	48.083	2.421	1	Do Not Test		Col 3 vs Col 7	641	10.595	<0.001
t0																					Col 3 vs Col 11	24.667	1.014	1	Do Not Test		Col 3 vs Col 11	332	6.846	<0.001
control	0.381579	0.0460526	2.57237		1.53475	0.828185	0.637066		0.844444	0.244444	1.91111		1.01724	0.913793	1.06897		1	0.716663	0.206883		Col 3 vs Col 2	23.333	1.175	1	Do Not Test		Col 3 vs Col 2	316	8.658	<0.001
1uM c-di-GMP	61.3487	61.1184	62.9079		8.25869	10.7606	10.4884		14.1556	14.1111	14.9333		10.6552	10.2586	11.3793		24.198	22.7532	6.56828		Col 3 vs Col 9	22.083	1.112	1	Do Not Test		Col 3 vs Col 9	299	12.207	<0.001
3uM c-di-GMP	127.079	142.618	139.625		23.2181	26.0097	25.8012		29.6889	27.7111	22.4		18.4828	21.0517	19.9828		51.9724	51.1568	14.7677		Col 9 vs Col 14	87.75	4.419	0.001	Yes		Col 9 vs Col 14	1154.5	7.99	<0.001
10uM c-di-GMP	148.151	153.053	142.434		30.029	32.5656	33.8282		33.4889	32.1778	30.2667		23.5862	24.6552	23.8621		59.0081	53.7596	15.5191		Col 9 vs Col 12	80.583	4.058	0.005	Yes		Col 9 vs Col 12	1059	7.993	<0.001
100nM DIF	2.00658	2.94079	3.09868		0.596525	0.0173745	0.967181		0.977778	1.02222	2.75556		1.01724	0.672414	0.827586		1.40833	1.02395	0.29559		Col 9 vs Col 5	77.708	3.913	0.01	Yes		Col 9 vs Col 5	1026.5	8.519	<0.001
0.3mM cAMP	3.51316	6.88158	5.86184		1.26834	1.04247	0.469112		0.844444	1.08889	1.33333		0.758621	0.517241	0.724138		2.02526	2.19086	0.632448		Col 9 vs Col 1	76.083	3.831	0.013	Yes		Col 9 vs Col 1	998	9.198	<0.001
10mM 8-Br-cAMP	16.1776	19.8421	21.3487		4.79537	5.10232	5.06757		1.8	2.66667	2.4		2.84483	3.08621	3.2069		7.36152	7.25891	2.09547		Col 9 vs Col 6	70.125	3.531	0.043	Yes		Col 9 vs Col 6	934.5	9.684	<0.001
3uM c-di-GMP + 100nM DIF	212.73	216.947	230.783		34.4826	39.029	51.1911		42.9778	45.0667	40.8667		54.5172	56.9655	65		90.8798	78.5058	22.6627		Col 9 vs Col 15	67.292	3.389	0.074	No		Col 9 vs Col 15	890.5	10.539	<0.001
3uM c-di-GMP + 0.3mM cAMP	79.0526	79.3553	83.2829		14.6873	15.7587	17.7741		10.4222	10.2	9.95556		7.72414	8.22414	8.48276		28.7433	31.4202	9.07022		Col 9 vs Col 10	57.167	2.351	1	Do Not Test		Col 9 vs Col 10	760	10.483	<0.001
100nM DIF + 0.3mM cAMP									1.2	0.6	1.17778		1.13793	1.03448	1.18966		1.05664	0.231749	0.0946113		Col 9 vs Col 13	36.083	1.817	1	Do Not Test		Col 9 vs Col 13	477	7.885	<0.001
100nM DIF + 10mM 8-Br-cAMP									4.66667	4.86667	5.31111		13.5345	13.5517	16.069		9.6666	5.2546	2.14518		Col 9 vs Col 7	26	1.309	1	Do Not Test		Col 9 vs Col 7	342	7.052	<0.001
7.5mM DMO	1.30263	4.01974	4.35526		0.660232	0.272201	0.561776		0.911111	-0.0666667	0.888889		1.43103	0.931034	1.10345		1.36422	1.38409	0.399552		Col 9 vs Col 11	2.583	0.106	1	Do Not Test		Col 9 vs Col 11	33	0.904	0.798
3uM c-di-GMP + 7.5mM DMO	65.6711	61.6118	63.5789		-0.0579151	0.631274	0.996139		3.62222	4.75556	3.6		2.65517	3.32759	2.60345		17.7496	27.7085	7.99877		Col 9 vs Col 2	1.25	0.0629	1	Do Not Test		Col 9 vs Col 2	17	0.694	0.624
100nM DIF + 7.5mM DMO	2.375	2.73026	4.125		-0.272201	0.411197	0.96139		1	0.777778	1.17778		0.62069	0.465517	0.637931		1.25086	1.22486	0.353588		Col 2 vs Col 14	86.5	4.356	0.001	Yes		Col 2 vs Col 14	1137.5	8.585	<0.001
30uM BHQ	4.33553	5.39474	4.23684		0.521236	1.15251	1.16409		0.777778	1.06667	0.644444		0.965517	1.67241	1.65517		1.96558	1.68066	0.485164		Col 2 vs Col 12	79.333	3.995	0.007	Yes		Col 2 vs Col 12	1042	8.647	<0.001
																					Col 2 vs Col 5	76.458	3.85	0.012	Yes		Col 2 vs Col 5	1009.5	9.304	<0.001
																					Col 2 vs Col 1	74.833	3.768	0.017	Yes		Col 2 vs Col 1	981	10.166	<0.001
																					Col 2 vs Col 6	68.875	3.468	0.055	No		Col 2 vs Col 6	917.5	10.858	<0.001
																					Col 2 vs Col 15	66.042	3.326	0.093	Do Not Test		Col 2 vs Col 15	873.5	12.049	<0.001
																					Col 2 vs Col 10	55.917	2.299	1	Do Not Test		Col 2 vs Col 10	743	12.281	<0.001
																					Col 2 vs Col 13	34.833	1.754	1	Do Not Test		Col 2 vs Col 13	460	9.485	<0.001
																					Col 2 vs Col 7	24.75	1.246	1	Do Not Test		Col 2 vs Col 7	325	8.905	<0.001
																					Col 2 vs Col 11	1.333	0.0548	1	Do Not Test		Col 2 vs Col 11	16	0.653	0.644
																					Col 11 vs Col 14	85.167	3.502	0.049	Yes		Col 11 vs Col 14	1121.5	9.307	<0.001
																					Col 11 vs Col 12	78	3.207	0.141	No		Col 11 vs Col 12	1026	9.456	<0.001
																					Col 11 vs Col 5	75.125	3.089	0.211	Do Not Test		Col 11 vs Col 5	993.5	10.295	<0.001
																					Col 11 vs Col 1	73.5	3.022	0.264	Do Not Test		Col 11 vs Col 1	965	11.42	<0.001
																					Col 11 vs Col 6	67.542	2.777	0.576	Do Not Test		Col 11 vs Col 6	901.5	12.435	<0.001
																					Col 11 vs Col 15	64.708	2.661	0.819	Do Not Test		Col 11 vs Col 15	857.5	14.174	<0.001
																					Col 11 vs Col 10	54.583	1.944	1	Do Not Test		Col 11 vs Col 10	727	14.99	<0.001
																					Col 11 vs Col 13	33.5	1.377	1	Do Not Test		Col 11 vs Col 13	444	12.166	<0.001
																					Col 11 vs Col 7	23.417	0.963	1	Do Not Test		Col 11 vs Col 7	309	12.615	<0.001
																					Col 7 vs Col 14	61.75	3.11	0.197	No		Col 7 vs Col 14	812.5	7.489	<0.001
																					Col 7 vs Col 12	54.583	2.749	0.628	Do Not Test		Col 7 vs Col 12	717	7.43	<0.001
																					Col 7 vs Col 5	51.708	2.604	0.968	Do Not Test		Col 7 vs Col 5	684.5	8.101	<0.001
																					Col 7 vs Col 1	50.083	2.522	1	Do Not Test		Col 7 vs Col 1	656	9.048	<0.001
																					Col 7 vs Col 6	44.125	2.222	1	Do Not Test		Col 7 vs Col 6	592.5	9.794	<0.001
																					Col 7 vs Col 15	41.292	2.079	1	Do Not Test		Col 7 vs Col 15	548.5	11.31	<0.001
																					Col 7 vs Col 10	31.167	1.281	1	Do Not Test		Col 7 vs Col 10	418	11.453	<0.001
																					Col 7 vs Col 13	10.083	0.508	1	Do Not Test		Col 7 vs Col 13	135	5.511	<0.001
																					Col 13 vs Col 14	51.667	2.602	0.974	Do Not Test		Col 13 vs Col 14	677.5	7.021	<0.001
																					Col 13 vs Col 12	44.5	2.241	1	Do Not Test		Col 13 vs Col 12	582	6.888	<0.001
																					Col 13 vs Col 5	41.625	2.096	1	Do Not Test		Col 13 vs Col 5	549.5	7.579	<0.001
																					Col 13 vs Col 1	40	2.014	1	Do Not Test		Col 13 vs Col 1	521	8.612	<0.001
																					Col 13 vs Col 6	34.042	1.714	1	Do Not Test		Col 13 vs Col 6	457.5	9.433	<0.001
																					Col 13 vs Col 15	31.208	1.572	1	Do Not Test		Col 13 vs Col 15	413.5	11.33	<0.001
																					Col 13 vs Col 10	21.083	0.867	1	Do Not Test		Col 13 vs Col 10	283	11.553	<0.001
																					Col 10 vs Col 14	30.583	1.257	1	Do Not Test		Col 10 vs Col 14	394.5	4.669	0.017
																					Col 10 vs Col 12	23.417	0.963	1	Do Not Test		Col 10 vs Col 12	299	4.124	0.041
																					Col 10 vs Col 5	20.542	0.845	1	Do Not Test		Col 10 vs Col 5	266.5	4.405	0.016
																					Col 10 vs Col 1	18.917	0.778	1	Do Not Test		Col 10 vs Col 1	238	4.907	0.003
																					Col 10 vs Col 6	12.958	0.533	1	Do Not Test		Col 10 vs Col 6	174.5	4.781	0.002
																					Col 10 vs Col 15	10.125	0.416	1	Do Not Test		Col 10 vs Col 15	130.5	5.328	<0.001
																					Col 15 vs Col 14	20.458	1.03	1	Do Not Test		Col 15 vs Col 14	264	3.641	0.104
																					Col 15 vs Col 12	13.292	0.669	1	Do Not Test		Col 15 vs Col 12	168.5	2.785	0.281
																					Col 15 vs Col 5	10.417	0.525	1	Do Not Test		Col 15 vs Col 5	136	2.804	0.194
																					Col 15 vs Col 1	8.792	0.443	1	Do Not Test		Col 15 vs Col 1	107.5	2.945	0.093
																					Col 15 vs Col 6	2.833	0.143	1	Do Not Test		Col 15 vs Col 6	44	1.796	0.204
																					Col 6 vs Col 14	17.625	0.888	1	Do Not Test		Col 6 vs Col 14	220	3.636	0.076
																					Col 6 vs Col 12	10.458	0.527	1	Do Not Test		Col 6 vs Col 12	124.5	2.567	0.266
																					Col 6 vs Col 5	7.583	0.382	1	Do Not Test		Col 6 vs Col 5	92	2.521	0.175
																					Col 6 vs Col 1	5.958	0.3	1	Do Not Test		Col 6 vs Col 1	63.5	2.592	0.067
																					Col 1 vs Col 14	11.667	0.588	1	Do Not Test		Col 1 vs Col 14	156.5	3.227	0.102
																					Col 1 vs Col 12	4.5	0.227	1	Do Not Test		Col 1 vs Col 12	61	1.671	0.464
																					Col 1 vs Col 5	1.625	0.0818	1	Do Not Test		Col 1 vs Col 5	28.5	1.164	0.411
																					Col 5 vs Col 14	10.042	0.506	1	Do Not Test		Col 5 vs Col 14	128	3.507	0.035
																					Col 5 vs Col 12	2.875	0.145	1	Do Not Test		Col 5 vs Col 12	32.5	1.327	0.348
																					Col 12 vs Col 14	7.167	0.361	1	Do Not Test		Col 12 vs Col 14	95.5	3.899	0.006

## Sheet: 276051
	Delta OD/min																ANOVA on ranks -Tukey						ANOVA on ranks -SNK
Date experiment	2019-06-27			Mean	2019-10-29			Mean	2019-11-12			Mean								276051						276051
t0	0.0117733	0.0118867	0.0119233		0.00906	0.00951667	0.00988		0.00378333	0.00382333	0.004						Comparison	Diff of Ranks	q	P	P<0.050		Comparison	Diff of Ranks	q	P	P<0.050
control	0.00918667	0.00951	0.00979667	0.00949778	0.00733	0.00782	0.0078	0.00765	0.00402	0.00281333	0.00297667	0.00327					Col 8 vs Col 14	1024	8.726	<0.001	Yes		Col 8 vs Col 14	1024	8.726	<0.001	Yes
1uM c-di-GMP	0.00968	0.0115033	0.00947		0.00816333	0.00970333	0.00761		0.00357	0.00321667	0.00303667						Col 8 vs Col 12	1012	8.624	<0.001	Yes		Col 8 vs Col 12	1012	9.238	<0.001	Yes
3uM c-di-GMP	0.01036	0.0101133	0.00970667	0.01006	0.00850667	0.00797	0.00785667	0.00811111	0.00335667	0.00346333	0.00306667	0.00329556					Col 8 vs Col 13	1009	8.599	<0.001	Yes		Col 8 vs Col 13	1009	9.916	<0.001	Yes
10uM c-di-GMP	0.00957667	0.00908667	0.00935333		0.00791667	0.00778667	0.00752333		0.00318	0.00297	0.00277333						Col 8 vs Col 7	973	8.292	<0.001	Yes		Col 8 vs Col 7	973	10.355	<0.001	Yes
100nM DIF	0.00961667	0.0100233	0.00951		0.00767333	0.00779	0.0077		0.00308	0.00282	0.00308						Col 8 vs Col 4	636	5.42	0.011	Yes		Col 8 vs Col 4	636	7.381	<0.001	Yes
0.3mM cAMP	0.0103733	0.01053	0.0101967		0.00789	0.00798667	0.00755333		0.00292667	0.00299667	0.00317333						Col 8 vs Col 5	586.5	4.998	0.031	Yes		Col 8 vs Col 5	586.5	7.483	<0.001	Yes
10mM 8-Br-cAMP	0.00797	0.00832667	0.00821667		0.00597333	0.00607667	0.00587667		0.00291333	0.00290333	0.00223333						Col 8 vs Col 15	584	4.977	0.033	Yes		Col 8 vs Col 15	584	8.274	<0.001	Yes
3uM c-di-GMP + 100nM DIF	0.01655	0.0173467	0.01886		0.01367	0.0126567	0.0138667		0.00623333	0.00738667	0.00663667						Col 8 vs Col 1	578.5	4.93	0.037	Yes		Col 8 vs Col 1	578.5	9.214	<0.001	Yes
3uM c-di-GMP + 0.3mM cAMP	0.0115867	0.0114833	0.0119667		0.00891333	0.00876667	0.00862667		0.00343667	0.00320333	0.00327333						Col 8 vs Col 10	489.5	4.171	0.174	No		Col 8 vs Col 10	489.5	8.901	<0.001	Yes
100nM DIF + 0.3mM cAMP	0.00982333	0.00987	0.0101567		0.00768667	0.00788	0.00797		0.00281667	0.00310333	0.00315667						Col 8 vs Col 6	468.5	3.992	0.234	Do Not Test		Col 8 vs Col 6	468.5	9.927	<0.001	Yes
100nM DIF + 10mM 8-Br-cAMP	0.0146867	0.0146867	0.0154467		0.0114767	0.00865667	0.00915667		0.00582333	0.00517667	0.00483667						Col 8 vs Col 2	398.5	3.396	0.514	Do Not Test		Col 8 vs Col 2	398.5	10.114	<0.001	Yes
7.5mM DMO	0.00817	0.00789	0.00784333		0.00630667	0.00634333	0.00661667		0.00241	0.00231	0.00243667						Col 8 vs Col 3	355.5	3.03	0.703	Do Not Test		Col 8 vs Col 3	355.5	11.248	<0.001	Yes
3uM c-di-GMP + 7.5mM DMO	0.00806667	0.0084	0.00794		0.00646	0.00640667	0.00651		0.00233	0.00224	0.00219						Col 8 vs Col 9	216	1.841	0.994	Do Not Test		Col 8 vs Col 9	216	9.071	<0.001	Yes
100nM DIF + 7.5mM DMO	0.00841333	0.00705	0.00822667		0.00609667	0.00674667	0.00614333		0.00227667	0.00229667	0.00228667						Col 8 vs Col 11	84	0.716	1	Do Not Test		Col 8 vs Col 11	84	5.245	<0.001	Yes
30uM BHQ	0.00955667	0.00947	0.0101967		0.00738	0.00806	0.00745333		0.00317	0.00296333	0.00304667						Col 11 vs Col 14	940	8.011	<0.001	Yes		Col 11 vs Col 14	940	8.58	<0.001	Yes
	% of 3 uM c-di-GMP, pH 6.2												% of 3 uM c-di-GMP, pH 6.2				Col 11 vs Col 12	928	7.908	<0.001	Yes		Col 11 vs Col 12	928	9.12	<0.001	Yes
	2019-06-27				2019-10-29				2019-11-12				Mean	SD	SE		Col 11 vs Col 13	925	7.883	<0.001	Yes		Col 11 vs Col 13	925	9.844	<0.001	Yes
t0	117.031	118.158	118.522		111.699	117.329	121.808		114.801	116.015	121.376		117.415	3.13027	1.04342		Col 11 vs Col 7	889	7.576	<0.001	Yes		Col 11 vs Col 7	889	10.317	<0.001	Yes
control	91.3188	94.5328	97.3824		90.3699	96.411	96.1644		121.982	85.3675	90.3237		95.9836	10.4775	3.49251		Col 11 vs Col 4	552	4.704	0.061	No		Col 11 vs Col 4	552	7.043	<0.001	Yes
1uM c-di-GMP	96.2227	114.347	94.1352		100.644	119.63	93.8219		108.328	97.6062	92.1443		101.875	9.89678	3.29893		Col 11 vs Col 5	502.5	4.282	0.142	Do Not Test		Col 11 vs Col 5	502.5	7.12	<0.001	Yes
3uM c-di-GMP	102.982	100.53	96.4877		104.877	98.2603	96.863		101.854	105.091	93.0546		100	4.11939	1.37313		Col 11 vs Col 15	500	4.261	0.148	Do Not Test		Col 11 vs Col 15	500	7.964	<0.001	Yes
10uM c-di-GMP	95.1955	90.3247	92.9755		97.6027	96	92.7534		96.4936	90.1214	84.1537		92.8467	4.19465	1.39822		Col 11 vs Col 1	494.5	4.214	0.161	Do Not Test		Col 11 vs Col 1	494.5	8.992	<0.001	Yes
100nM DIF	95.5931	99.6355	94.5328		94.6027	96.0411	94.9315		93.4592	85.5698	93.4592		94.2028	3.7293	1.2431		Col 11 vs Col 10	405.5	3.456	0.483	Do Not Test		Col 11 vs Col 10	405.5	8.592	<0.001	Yes
0.3mM cAMP	103.115	104.672	101.359		97.274	98.4658	93.1233		88.8065	90.9305	96.2913		97.1152	5.44119	1.81373		Col 11 vs Col 6	384.5	3.277	0.578	Do Not Test		Col 11 vs Col 6	384.5	9.758	<0.001	Yes
10mM 8-Br-cAMP	79.2247	82.77	81.6766		73.6438	74.9178	72.4521		88.4019	88.0984	67.768		78.7726	7.12851	2.37617		Col 11 vs Col 2	314.5	2.68	0.85	Do Not Test		Col 11 vs Col 2	314.5	9.95	<0.001	Yes
3uM c-di-GMP + 100nM DIF	164.513	172.432	187.475		168.534	156.041	170.959		189.144	224.14	201.382		181.625	21.2299	7.07662		Col 11 vs Col 3	271.5	2.314	0.949	Do Not Test		Col 11 vs Col 3	271.5	11.402	<0.001	Yes
3uM c-di-GMP + 0.3mM cAMP	115.176	114.148	118.953		109.89	108.082	106.356		104.282	97.2016	99.3257		108.157	7.25425	2.41808		Col 11 vs Col 9	132	1.125	1	Do Not Test		Col 11 vs Col 9	132	8.242	<0.001	Yes
100nM DIF + 0.3mM cAMP	97.6474	98.1113	100.961		94.7671	97.1507	98.2603		85.4686	94.1672	95.7856		95.8132	4.38372	1.46124		Col 9 vs Col 14	808	6.886	<0.001	Yes		Col 9 vs Col 14	808	7.94	<0.001	Yes
100nM DIF + 10mM 8-Br-cAMP	145.991	145.991	153.545		141.493	106.726	112.89		176.703	157.08	146.763		143.02	21.5117	7.17057		Col 9 vs Col 12	796	6.783	<0.001	Yes		Col 9 vs Col 12	796	8.471	<0.001	Yes
7.5mM DMO	81.2127	78.4294	77.9655		77.7534	78.2055	81.5753		73.1288	70.0944	73.938		76.9226	3.80251	1.2675		Col 9 vs Col 13	793	6.758	<0.001	Yes		Col 9 vs Col 13	793	9.203	<0.001	Yes
3uM c-di-GMP + 7.5mM DMO	80.1856	83.499	78.9264		79.6438	78.9863	80.2603		70.7013	67.9703	66.4531		76.2918	6.18053	2.06018		Col 9 vs Col 7	757	6.451	<0.001	Yes		Col 9 vs Col 7	757	9.659	<0.001	Yes
100nM DIF + 7.5mM DMO	83.6315	70.0795	81.776		75.1644	83.1781	75.7397		69.0829	69.6898	69.3864		75.3032	6.18445	2.06148		Col 9 vs Col 4	420	3.579	0.418	Do Not Test		Col 9 vs Col 4	420	5.951	<0.001	Yes
30uM BHQ	94.9967	94.1352	101.359		90.9863	99.3699	91.8904		96.1902	89.9191	92.4477		94.5882	3.84503	1.28168		Col 9 vs Col 5	370.5	3.157	0.64	Do Not Test		Col 9 vs Col 5	370.5	5.901	<0.001	Yes
																	Col 9 vs Col 15	368	3.136	0.651	Do Not Test		Col 9 vs Col 15	368	6.692	<0.001	Yes
													Fold change over control				Col 9 vs Col 1	362.5	3.089	0.674	Do Not Test		Col 9 vs Col 1	362.5	7.681	<0.001	Yes
	2019-06-27				2019-10-29				2019-11-12				Mean	SD	SE		Col 9 vs Col 10	273.5	2.331	0.946	Do Not Test		Col 9 vs Col 10	273.5	6.941	<0.001	Yes
t0	1.23959	1.25152	1.25538		1.18431	1.24401	1.2915		1.15698	1.16922	1.22324		1.22397	0.044736	0.014912		Col 9 vs Col 6	252.5	2.152	0.973	Do Not Test		Col 9 vs Col 6	252.5	7.989	<0.001	Yes
control	0.967244	1.00129	1.03147		0.95817	1.02222	1.01961		1.22936	0.860347	0.910296		1	0.102985	0.0343285		Col 9 vs Col 2	182.5	1.555	0.999	Do Not Test		Col 9 vs Col 2	182.5	7.664	<0.001	Yes
1uM c-di-GMP	1.01919	1.21116	0.997075		1.0671	1.26841	0.994771		1.09174	0.98369	0.928644		1.06242	0.111941	0.0373138		Col 9 vs Col 3	139.5	1.189	1	Do Not Test		Col 9 vs Col 3	139.5	8.71	<0.001	Yes
3uM c-di-GMP	1.09078	1.06481	1.02199		1.11198	1.04183	1.02702		1.0265	1.05912	0.937819		1.04243	0.0497592	0.0165864		Col 3 vs Col 14	668.5	5.697	0.005	Yes		Col 3 vs Col 14	668.5	7.115	<0.001	Yes
10uM c-di-GMP	1.00831	0.956715	0.984792		1.03486	1.01786	0.983442		0.972477	0.908257	0.848114		0.968314	0.0582987	0.0194329		Col 3 vs Col 12	656.5	5.595	0.006	Yes		Col 3 vs Col 12	656.5	7.619	<0.001	Yes
100nM DIF	1.01252	1.05533	1.00129		1.00305	1.0183	1.00654		0.941896	0.862385	0.941896		0.982578	0.0576253	0.0192084		Col 3 vs Col 13	653.5	5.569	0.007	Yes		Col 3 vs Col 13	653.5	8.338	<0.001	Yes
0.3mM cAMP	1.09219	1.10868	1.07358		1.03137	1.04401	0.987364		0.895005	0.916412	0.970438		1.01323	0.0759234	0.0253078		Col 3 vs Col 7	617.5	5.262	0.016	Yes		Col 3 vs Col 7	617.5	8.749	<0.001	Yes
10mM 8-Br-cAMP	0.839144	0.876696	0.865115		0.780828	0.794336	0.768192		0.890928	0.88787	0.682977		0.820676	0.0697333	0.0232444		Col 3 vs Col 4	280.5	2.39	0.933	Do Not Test		Col 3 vs Col 4	280.5	4.468	0.034	Yes
3uM c-di-GMP + 100nM DIF	1.74251	1.82639	1.98573		1.78693	1.65447	1.81264		1.90622	2.25892	2.02956		1.88926	0.181275	0.0604249		Col 3 vs Col 5	231	1.969	0.989	Do Not Test		Col 3 vs Col 5	231	4.201	0.047	Yes
3uM c-di-GMP + 0.3mM cAMP	1.21993	1.20905	1.25994		1.16514	1.14597	1.12767		1.05097	0.979613	1.00102		1.12881	0.0988713	0.0329571		Col 3 vs Col 15	228.5	1.947	0.99	Do Not Test		Col 3 vs Col 15	228.5	4.841	0.008	Yes
100nM DIF + 0.3mM cAMP	1.03428	1.03919	1.06937		1.00479	1.03007	1.04183		0.861366	0.949032	0.965341		0.999474	0.064436	0.0214787		Col 3 vs Col 1	223	1.9	0.992	Do Not Test		Col 3 vs Col 1	223	5.66	<0.001	Yes
100nM DIF + 10mM 8-Br-cAMP	1.54633	1.54633	1.62635		1.50022	1.13159	1.19695		1.78084	1.58308	1.4791		1.48786	0.203931	0.067977		Col 3 vs Col 10	134	1.142	1	Do Not Test		Col 3 vs Col 10	134	4.24	0.014	Yes
7.5mM DMO	0.860201	0.830721	0.825807		0.824401	0.829194	0.864924		0.737003	0.706422	0.745158		0.802648	0.0576267	0.0192089		Col 3 vs Col 6	113	0.963	1	Do Not Test		Col 3 vs Col 6	113	4.746	0.002	Yes
3uM c-di-GMP + 7.5mM DMO	0.849321	0.884417	0.835985		0.844444	0.837473	0.85098		0.712538	0.685015	0.669725		0.796656	0.0825942	0.0275314		Col 3 vs Col 2	43	0.366	1	Do Not Test		Col 3 vs Col 2	43	2.685	0.058	No
100nM DIF + 7.5mM DMO	0.885821	0.742279	0.866168		0.79695	0.881917	0.80305		0.696228	0.702345	0.699286		0.786005	0.0794432	0.0264811		Col 2 vs Col 14	625.5	5.33	0.013	Yes		Col 2 vs Col 14	625.5	7.259	<0.001	Yes
30uM BHQ	1.0062	0.997075	1.07358		0.964706	1.05359	0.974292		0.969419	0.906218	0.931702		0.98631	0.0535593	0.0178531		Col 2 vs Col 12	613.5	5.228	0.018	Yes		Col 2 vs Col 12	613.5	7.828	<0.001	Yes
																	Col 2 vs Col 13	610.5	5.203	0.019	Yes		Col 2 vs Col 13	610.5	8.65	<0.001	Yes
																	Col 2 vs Col 7	574.5	4.896	0.04	Yes		Col 2 vs Col 7	574.5	9.15	<0.001	Yes
																	Col 2 vs Col 4	237.5	2.024	0.985	Do Not Test		Col 2 vs Col 4	237.5	4.319	0.037	Yes
																	Col 2 vs Col 5	188	1.602	0.999	Do Not Test		Col 2 vs Col 5	188	3.983	0.055	No
																	Col 2 vs Col 15	185.5	1.581	0.999	Do Not Test		Col 2 vs Col 15	185.5	4.708	0.008	Do Not Test
																	Col 2 vs Col 1	180	1.534	0.999	Do Not Test		Col 2 vs Col 1	180	5.695	<0.001	Do Not Test
																	Col 2 vs Col 10	91	0.775	1	Do Not Test		Col 2 vs Col 10	91	3.822	0.019	Do Not Test
																	Col 2 vs Col 6	70	0.597	1	Do Not Test		Col 2 vs Col 6	70	4.371	0.002	Do Not Test
																	Col 6 vs Col 14	555.5	4.734	0.057	No		Col 6 vs Col 14	555.5	7.088	<0.001	Yes
																	Col 6 vs Col 12	543.5	4.632	0.071	Do Not Test		Col 6 vs Col 12	543.5	7.701	<0.001	Yes
																	Col 6 vs Col 13	540.5	4.606	0.075	Do Not Test		Col 6 vs Col 13	540.5	8.609	<0.001	Yes
																	Col 6 vs Col 7	504.5	4.299	0.138	Do Not Test		Col 6 vs Col 7	504.5	9.174	<0.001	Yes
																	Col 6 vs Col 4	167.5	1.427	1	Do Not Test		Col 6 vs Col 4	167.5	3.549	0.121	No
																	Col 6 vs Col 5	118	1.006	1	Do Not Test		Col 6 vs Col 5	118	2.995	0.212	Do Not Test
																	Col 6 vs Col 15	115.5	0.984	1	Do Not Test		Col 6 vs Col 15	115.5	3.654	0.048	Do Not Test
																	Col 6 vs Col 1	110	0.937	1	Do Not Test		Col 6 vs Col 1	110	4.62	0.003	Do Not Test
																	Col 6 vs Col 10	21	0.179	1	Do Not Test		Col 6 vs Col 10	21	1.311	0.354	Do Not Test
																	Col 10 vs Col 14	534.5	4.555	0.084	Do Not Test		Col 10 vs Col 14	534.5	7.573	<0.001	Yes
																	Col 10 vs Col 12	522.5	4.453	0.103	Do Not Test		Col 10 vs Col 12	522.5	8.322	<0.001	Yes
																	Col 10 vs Col 13	519.5	4.427	0.108	Do Not Test		Col 10 vs Col 13	519.5	9.447	<0.001	Yes
																	Col 10 vs Col 7	483.5	4.12	0.19	Do Not Test		Col 10 vs Col 7	483.5	10.244	<0.001	Yes
																	Col 10 vs Col 4	146.5	1.248	1	Do Not Test		Col 10 vs Col 4	146.5	3.718	0.065	Do Not Test
																	Col 10 vs Col 5	97	0.827	1	Do Not Test		Col 10 vs Col 5	97	3.069	0.132	Do Not Test
																	Col 10 vs Col 15	94.5	0.805	1	Do Not Test		Col 10 vs Col 15	94.5	3.969	0.014	Do Not Test
																	Col 10 vs Col 1	89	0.758	1	Do Not Test		Col 10 vs Col 1	89	5.557	<0.001	Do Not Test
																	Col 1 vs Col 14	445.5	3.796	0.314	Do Not Test		Col 1 vs Col 14	445.5	7.096	<0.001	Yes
																	Col 1 vs Col 12	433.5	3.694	0.361	Do Not Test		Col 1 vs Col 12	433.5	7.883	<0.001	Yes
																	Col 1 vs Col 13	430.5	3.669	0.374	Do Not Test		Col 1 vs Col 13	430.5	9.121	<0.001	Yes
																	Col 1 vs Col 7	394.5	3.362	0.532	Do Not Test		Col 1 vs Col 7	394.5	10.012	<0.001	Yes
																	Col 1 vs Col 4	57.5	0.49	1	Do Not Test		Col 1 vs Col 4	57.5	1.819	0.572	Do Not Test
																	Col 1 vs Col 5	8	0.0682	1	Do Not Test		Col 1 vs Col 5	8	0.336	0.969	Do Not Test
																	Col 1 vs Col 15	5.5	0.0469	1	Do Not Test		Col 1 vs Col 15	5.5	0.343	0.808	Do Not Test
																	Col 15 vs Col 14	440	3.75	0.335	Do Not Test		Col 15 vs Col 14	440	8.001	<0.001	Yes
																	Col 15 vs Col 12	428	3.647	0.384	Do Not Test		Col 15 vs Col 12	428	9.068	<0.001	Yes
																	Col 15 vs Col 13	425	3.622	0.397	Do Not Test		Col 15 vs Col 13	425	10.786	<0.001	Yes
																	Col 15 vs Col 7	389	3.315	0.557	Do Not Test		Col 15 vs Col 7	389	12.307	<0.001	Yes
																	Col 15 vs Col 4	52	0.443	1	Do Not Test		Col 15 vs Col 4	52	2.184	0.27	Do Not Test
																	Col 15 vs Col 5	2.5	0.0213	1	Do Not Test		Col 15 vs Col 5	2.5	0.156	0.912	Do Not Test
																	Col 5 vs Col 14	437.5	3.728	0.345	Do Not Test		Col 5 vs Col 14	437.5	9.27	<0.001	Yes
																	Col 5 vs Col 12	425.5	3.626	0.395	Do Not Test		Col 5 vs Col 12	425.5	10.799	<0.001	Yes
																	Col 5 vs Col 13	422.5	3.6	0.408	Do Not Test		Col 5 vs Col 13	422.5	13.367	<0.001	Yes
																	Col 5 vs Col 7	386.5	3.294	0.569	Do Not Test		Col 5 vs Col 7	386.5	16.231	<0.001	Yes
																	Col 5 vs Col 4	49.5	0.422	1	Do Not Test		Col 5 vs Col 4	49.5	3.091	0.029	Do Not Test
																	Col 4 vs Col 14	388	3.306	0.562	Do Not Test		Col 4 vs Col 14	388	9.847	<0.001	Yes
																	Col 4 vs Col 12	376	3.204	0.616	Do Not Test		Col 4 vs Col 12	376	11.896	<0.001	Yes
																	Col 4 vs Col 13	373	3.179	0.629	Do Not Test		Col 4 vs Col 13	373	15.665	<0.001	Yes
																	Col 4 vs Col 7	337	2.872	0.775	Do Not Test		Col 4 vs Col 7	337	21.042	<0.001	Yes
																	Col 7 vs Col 14	51	0.435	1	Do Not Test		Col 7 vs Col 14	51	1.614	0.664	No
																	Col 7 vs Col 12	39	0.332	1	Do Not Test		Col 7 vs Col 12	39	1.638	0.478	Do Not Test
																	Col 7 vs Col 13	36	0.307	1	Do Not Test		Col 7 vs Col 13	36	2.248	0.112	Do Not Test
																	Col 13 vs Col 14	15	0.128	1	Do Not Test		Col 13 vs Col 14	15	0.63	0.896	Do Not Test
																	Col 13 vs Col 12	3	0.0256	1	Do Not Test		Col 13 vs Col 12	3	0.187	0.895	Do Not Test
																	Col 12 vs Col 14	12	0.102	1	Do Not Test		Col 12 vs Col 14	12	0.749	0.596	Do Not Test

## Sheet: 269904
	Delta OD/min																				ANOVA on ranks -Tukey						ANOVA on ranks -SNK
Date experiment	2018-11-14				2019-02-01				2019-02-06				2019-04-25											269904						269904
t0																					Comparison	Diff of Ranks	Q	P	P<0.050		Comparison	Diff of Ranks	q	P	P<0.050
control	0.000208333	0.000241667	0.00025	0.000233333	0.00101056	0.00110333	0.00117556	0.00109648	0.00129611	0.00182	0.00195889	0.00169167	0.000403333	0.00065	0.000476667	0.00051					Col 4 vs Col 5	98.583	5.148	<0.001	Yes		Col 4 vs Col 5	1327	7.352	<0.001	Yes
1uM c-di-GMP	0.000233333	0.000316667	0.000241667		0.00127833	0.00134389	0.00126889		0.00239444	0.00231778	0.00248111		0.00064	0.00076	0.00058						Col 4 vs Col 13	94.625	4.941	<0.001	Yes		Col 4 vs Col 13	1273.5	7.558	<0.001	Yes
3uM c-di-GMP	0.000291667	0.000266667	0.000308333	0.000288889	0.00146611	0.00144833	0.00143444	0.00144963	0.00245889	0.00238667	0.00246056	0.00243537	0.000883333	0.000736667	0.000723333	0.000781111					Col 4 vs Col 14	93.875	4.902	<0.001	Yes		Col 4 vs Col 14	1246.5	7.965	<0.001	Yes
10uM c-di-GMP	0.000316667	0.000283333	0.000258333		0.00151556	0.00152667	0.00154056		0.00272778	0.00273556	0.00272889		0.000746667	0.000713333	0.000703333						Col 4 vs Col 12	91.375	4.771	<0.001	Yes		Col 4 vs Col 12	1225.5	8.481	<0.001	Yes
100nM DIF	0.000166667	0.000233333	0.000158333		0.00105056	0.00101833	0.00109667		0.00170889	0.00178667	0.00166389		0.00046	0.000426667	0.00056						Col 4 vs Col 1	81.375	4.249	0.002	Yes		Col 4 vs Col 1	1084.5	8.185	<0.001	Yes
0.3mM cAMP	0.000183333	0.000183333	0.000158333		0.00106389	0.00122444	0.00127111		0.00202111	0.00212167	0.00187444		0.00071	0.000586667	0.000606667						Col 4 vs Col 6	70.917	3.703	0.022	Do Not Test		Col 4 vs Col 6	944	8.701	<0.001	Yes
10mM 8-Br-cAMP	0.000333333	0.000325	0.000308333		0.00157556	0.00151889	0.00159111		0.00174389	0.00176444	0.00184444		0.000776667	0.000783333	0.000803333						Col 4 vs Col 15	68.667	3.586	0.035	Do Not Test		Col 4 vs Col 15	906.5	9.394	<0.001	Yes
3uM c-di-GMP + 100nM DIF	0.000266667	0.000341667	0.000291667		0.00137778	0.00130889	0.00125056		0.00244944	0.00244444	0.00253167		0.000763333	0.00071	0.000723333						Col 4 vs Col 2	29.792	1.556	1	Do Not Test		Col 4 vs Col 2	387.5	5.345	0.002	Yes
3uM c-di-GMP + 0.3mM cAMP	0.000291667	0.000275	0.0003		0.00135944	0.00145778	0.00138056		0.00292944	0.00225389	0.00122222		0.000806667	0.000666667	0.000716667						Col 4 vs Col 9	19.958	1.042	1	Do Not Test		Col 4 vs Col 9	272.5	4.504	0.013	Yes
100nM DIF + 0.3mM cAMP													0.000596667	0.000546667	0.000613333						Col 4 vs Col 8	13	0.679	1	Do Not Test		Col 4 vs Col 8	174	3.588	0.054	No
100nM DIF + 10mM 8-Br-cAMP													0.000563333	0.000756667	0.00083						Col 4 vs Col 7	12.5	0.653	1	Do Not Test		Col 4 vs Col 7	168	4.603	0.003	Do Not Test
7.5mM DMO	0.000175	0.000166667	0.000175		0.00119222	0.00111278	0.001275		0.00180278	0.00174333	0.00200444		0.00044	0.000416667	0.000476667						Col 4 vs Col 3	3.583	0.187	1	Do Not Test		Col 4 vs Col 3	49	2	0.157	Do Not Test
3uM c-di-GMP + 7.5mM DMO	0.000191667	0.000183333	0.000191667		0.000832778	0.00104611	0.00131667		0.00172056	0.00197889	0.00197389		0.000386667	0.00031	0.00051						Col 3 vs Col 5	95	4.961	<0.001	Yes		Col 3 vs Col 5	1278	7.585	<0.001	Yes
100nM DIF + 7.5mM DMO	0.000158333	0.000158333	0.000158333		0.00114556	0.00117667	0.001145		0.00178444	0.001945	0.00188833		0.0005	0.000486667	0.000363333						Col 3 vs Col 13	91.042	4.754	<0.001	Yes		Col 3 vs Col 13	1224.5	7.824	<0.001	Yes
30uM BHQ	0.0002	0.000233333	0.000216667		0.00119	0.00109611	0.00117444		0.00192889	0.00188667	0.00214333		0.000596667	0.00068	0.000526667						Col 3 vs Col 14	90.292	4.715	<0.001	Yes		Col 3 vs Col 14	1197.5	8.287	<0.001	Yes
	% of 3 uM c-di-GMP, pH 6.2																				Col 3 vs Col 12	87.792	4.584	<0.001	Yes		Col 3 vs Col 12	1176.5	8.879	<0.001	Yes
	2018-11-14				2019-02-01				2019-02-06				2019-04-25				% of 3 uM c-di-GMP, pH 6.2				Col 3 vs Col 1	77.792	4.062	0.005	Yes		Col 3 vs Col 1	1035.5	8.593	<0.001	Yes
t0																	Mean	SD	SE		Col 3 vs Col 6	67.333	3.516	0.046	Do Not Test		Col 3 vs Col 6	895	9.275	<0.001	Yes
control	72.1154	83.6538	86.5385		69.7113	76.1114	81.0935		53.2203	74.732	80.4349		51.6358	83.2148	61.0242		72.7905	11.8197	3.41205		Col 3 vs Col 15	65.083	3.398	0.071	Do Not Test		Col 3 vs Col 15	857.5	10.148	<0.001	Yes
1uM c-di-GMP	80.7692	109.615	83.6538		88.1834	92.7057	87.5319		98.3195	95.1715	101.878		81.9346	97.2973	74.2532		90.9428	10.0887	2.91236		Col 3 vs Col 2	26.208	1.369	1	Do Not Test		Col 3 vs Col 2	338.5	5.595	<0.001	Yes
3uM c-di-GMP	100.962	92.3077	106.731		101.137	99.9106	98.9525		100.966	98.0002	101.034		113.087	94.3101	92.6031		100	5.81652	1.67908		Col 3 vs Col 9	16.375	0.855	1	Do Not Test		Col 3 vs Col 9	223.5	4.608	0.006	Yes
10uM c-di-GMP	109.615	98.0769	89.4231		104.548	105.314	106.272		112.007	112.326	112.052		95.5903	91.3229	90.0427		102.216	8.90661	2.57112		Col 3 vs Col 8	9.417	0.492	1	Do Not Test		Col 3 vs Col 8	125	3.425	0.041	Do Not Test
100nM DIF	57.6923	80.7692	54.8077		72.4706	70.2478	75.6515		70.1696	73.3632	68.3218		58.8905	54.623	71.6927		67.3917	8.69493	2.51001		Col 3 vs Col 7	8.917	0.466	1	Do Not Test		Col 3 vs Col 7	119	4.858	<0.001	Do Not Test
0.3mM cAMP	63.4615	63.4615	54.8077		73.3904	84.466	87.6852		82.9899	87.1189	76.9675		90.8962	75.1067	77.6671		76.5016	11.1781	3.22684		Col 7 vs Col 5	86.083	4.495	<0.001	Yes		Col 7 vs Col 5	1159	7.406	<0.001	Yes
10mM 8-Br-cAMP	115.385	112.5	106.731		108.687	104.778	109.76		71.6067	72.4508	75.7357		99.431	100.284	102.845		98.3494	15.8444	4.57387		Col 7 vs Col 13	82.125	4.288	0.002	Yes		Col 7 vs Col 13	1105.5	7.651	<0.001	Yes
3uM c-di-GMP + 100nM DIF	92.3077	118.269	100.962		95.0434	90.2913	86.2672		100.578	100.373	103.954		97.724	90.8962	92.6031		97.439	8.4286	2.43313		Col 7 vs Col 14	81.375	4.249	0.002	Yes		Col 7 vs Col 14	1078.5	8.14	<0.001	Yes
3uM c-di-GMP + 0.3mM cAMP	100.962	95.1923	103.846		93.7787	100.562	95.2351		120.287	92.5481	50.1863		103.272	85.3485	91.7496		94.414	16.4263	4.74187		Col 7 vs Col 12	78.875	4.119	0.004	Yes		Col 7 vs Col 12	1057.5	8.776	<0.001	Yes
100nM DIF + 0.3mM cAMP													76.3869	69.9858	78.5206		74.9644	4.44168	2.5644		Col 7 vs Col 1	68.875	3.596	0.034	Yes		Col 7 vs Col 1	916.5	8.447	<0.001	Yes
100nM DIF + 10mM 8-Br-cAMP													72.1195	96.8706	106.259		91.7496	17.6364	10.1824		Col 7 vs Col 6	58.417	3.05	0.24	Do Not Test		Col 7 vs Col 6	776	9.184	<0.001	Yes
7.5mM DMO	60.5769	57.6923	60.5769		82.2432	76.7629	87.9535		74.0248	71.5839	82.3055		56.33	53.3428	61.0242		68.7014	11.8392	3.41767		Col 7 vs Col 15	56.167	2.933	0.353	Do Not Test		Col 7 vs Col 15	738.5	10.186	<0.001	Yes
3uM c-di-GMP + 7.5mM DMO	66.3462	63.4615	66.3462		57.4476	72.164	90.8278		70.6486	81.2562	81.0509		49.5021	39.6871	65.2916		67.0025	14.0393	4.0528		Col 7 vs Col 2	17.292	0.903	1	Do Not Test		Col 7 vs Col 2	219.5	4.526	0.007	Yes
100nM DIF + 7.5mM DMO	54.8077	54.8077	54.8077		79.024	81.1702	78.9857		73.272	79.8646	77.5378		64.0114	62.3044	46.5149		67.259	12.4341	3.58942		Col 7 vs Col 9	7.458	0.389	1	Do Not Test		Col 7 vs Col 9	104.5	2.863	0.106	No
30uM BHQ	69.2308	80.7692	75		82.0899	75.6132	81.0169		79.2031	77.4694	88.0085		76.3869	87.0555	67.4253		78.2724	6.19773	1.78913		Col 7 vs Col 8	0.5	0.0261	1	Do Not Test		Col 7 vs Col 8	6	0.245	0.862	Do Not Test
																					Col 8 vs Col 5	85.583	4.469	<0.001	Yes		Col 8 vs Col 5	1153	7.979	<0.001	Yes
	fold change of control pH 6.2																fold change of control pH 6.2				Col 8 vs Col 13	81.625	4.262	0.002	Yes		Col 8 vs Col 13	1099.5	8.298	<0.001	Yes
	2018-11-14				2019-02-01				2019-02-06				2019-04-25				Mean	SD	SE		Col 8 vs Col 14	80.875	4.223	0.003	Yes		Col 8 vs Col 14	1072.5	8.9	<0.001	Yes
t0																					Col 8 vs Col 12	78.375	4.093	0.004	Yes		Col 8 vs Col 12	1051.5	9.691	<0.001	Yes
control	0.892857	1.03571	1.07143		0.921635	1.00625	1.07212		0.766174	1.07586	1.15796		0.79085	1.27451	0.934641		1	0.14709	0.0424614		Col 8 vs Col 1	68.375	3.57	0.037	Yes		Col 8 vs Col 1	910.5	9.435	<0.001	Yes
1uM c-di-GMP	1	1.35714	1.03571		1.16585	1.22564	1.15724		1.41544	1.37011	1.46667		1.2549	1.4902	1.13725		1.25635	0.163725	0.0472634		Col 8 vs Col 6	57.917	3.024	0.262	Do Not Test		Col 8 vs Col 6	770	10.621	<0.001	Yes
3uM c-di-GMP	1.25	1.14286	1.32143		1.33711	1.32089	1.30822		1.45353	1.41084	1.45452		1.73203	1.44444	1.4183		1.38285	0.144099	0.0415977		Col 8 vs Col 15	55.667	2.907	0.383	Do Not Test		Col 8 vs Col 15	732.5	12.108	<0.001	Yes
10uM c-di-GMP	1.35714	1.21429	1.10714		1.3822	1.39233	1.405		1.61248	1.61708	1.61314		1.46405	1.39869	1.37908		1.41189	0.154636	0.0446397		Col 8 vs Col 2	16.792	0.877	1	Do Not Test		Col 8 vs Col 2	213.5	5.85	<0.001	Yes
100nM DIF	0.714286	1	0.678571		0.958115	0.928728	1.00017		1.01018	1.05616	0.98358		0.901961	0.836601	1.09804		0.930532	0.129096	0.0372668		Col 8 vs Col 9	6.958	0.363	1	Do Not Test		Col 8 vs Col 9	98.5	4.021	0.004	Do Not Test
0.3mM cAMP	0.785714	0.785714	0.678571		0.970275	1.1167	1.15926		1.19475	1.25419	1.10805		1.39216	1.15033	1.18954		1.06544	0.215356	0.0621679		Col 9 vs Col 5	78.625	4.106	0.004	Yes		Col 9 vs Col 5	1054.5	7.959	<0.001	Yes
10mM 8-Br-cAMP	1.42857	1.39286	1.32143		1.43692	1.38524	1.45111		1.03087	1.04302	1.09031		1.52288	1.53595	1.57516		1.35119	0.192237	0.0554942		Col 9 vs Col 13	74.667	3.899	0.01	Yes		Col 9 vs Col 13	1001	8.307	<0.001	Yes
3uM c-di-GMP + 100nM DIF	1.14286	1.46429	1.25		1.25654	1.19372	1.14052		1.44795	1.44499	1.49655		1.49673	1.39216	1.4183		1.34538	0.13844	0.0399642		Col 9 vs Col 14	73.917	3.86	0.012	Yes		Col 9 vs Col 14	974	8.977	<0.001	Yes
3uM c-di-GMP + 0.3mM cAMP	1.25	1.17857	1.28571		1.23982	1.32951	1.25908		1.73169	1.33235	0.722496		1.5817	1.30719	1.40523		1.30195	0.240258	0.0693566		Col 9 vs Col 12	71.417	3.729	0.02	Yes		Col 9 vs Col 12	953	9.876	<0.001	Yes
100nM DIF + 0.3mM cAMP													1.16993	1.0719	1.20261		1.14815	0.0680283	0.0392762		Col 9 vs Col 1	61.417	3.207	0.141	No		Col 9 vs Col 1	812	9.61	<0.001	Yes
100nM DIF + 10mM 8-Br-cAMP													1.10458	1.48366	1.62745		1.40523	0.270117	0.155952		Col 9 vs Col 6	50.958	2.661	0.818	Do Not Test		Col 9 vs Col 6	671.5	11.1	<0.001	Yes
7.5mM DMO	0.75	0.714286	0.75		1.08732	1.01486	1.16281		1.06568	1.03054	1.18489		0.862745	0.816993	0.934641		0.947898	0.166363	0.0480249		Col 9 vs Col 15	48.708	2.543	1	Do Not Test		Col 9 vs Col 15	634	13.073	<0.001	Yes
3uM c-di-GMP + 7.5mM DMO	0.821429	0.785714	0.821429		0.7595	0.954062	1.20081		1.01708	1.16979	1.16683		0.75817	0.607843	1		0.921888	0.192111	0.0554575		Col 9 vs Col 2	9.833	0.513	1	Do Not Test		Col 9 vs Col 2	115	4.695	<0.001	Yes
100nM DIF + 7.5mM DMO	0.678571	0.678571	0.678571		1.04476	1.07313	1.04425		1.05484	1.14975	1.11626		0.980392	0.954248	0.712418		0.93048	0.187178	0.0540337		Col 2 vs Col 5	68.792	3.592	0.034	Yes		Col 2 vs Col 5	939.5	7.797	<0.001	Yes
30uM BHQ	0.857143	1	0.928571		1.08529	0.999662	1.0711		1.14023	1.11527	1.267		1.16993	1.33333	1.03268		1.08335	0.134761	0.0389022		Col 2 vs Col 13	64.833	3.385	0.075	No		Col 2 vs Col 13	886	8.166	<0.001	Yes
																					Col 2 vs Col 14	64.083	3.346	0.086	Do Not Test		Col 2 vs Col 14	859	8.902	<0.001	Yes
																					Col 2 vs Col 12	61.583	3.216	0.137	Do Not Test		Col 2 vs Col 12	838	9.917	<0.001	Yes
																					Col 2 vs Col 1	51.583	2.694	0.742	Do Not Test		Col 2 vs Col 1	697	9.614	<0.001	Yes
																					Col 2 vs Col 6	41.125	2.147	1	Do Not Test		Col 2 vs Col 6	556.5	11.475	<0.001	Yes
																					Col 2 vs Col 15	38.875	2.03	1	Do Not Test		Col 2 vs Col 15	519	14.221	<0.001	Yes
																					Col 15 vs Col 5	29.917	1.562	1	Do Not Test		Col 15 vs Col 5	420.5	4.358	0.043	Yes
																					Col 15 vs Col 13	25.958	1.355	1	Do Not Test		Col 15 vs Col 13	367	4.343	0.035	Yes
																					Col 15 vs Col 14	25.208	1.316	1	Do Not Test		Col 15 vs Col 14	340	4.69	0.012	Yes
																					Col 15 vs Col 12	22.708	1.186	1	Do Not Test		Col 15 vs Col 12	319	5.273	0.002	Yes
																					Col 15 vs Col 1	12.708	0.664	1	Do Not Test		Col 15 vs Col 1	178	3.67	0.047	Yes
																					Col 15 vs Col 6	2.25	0.117	1	Do Not Test		Col 15 vs Col 6	37.5	1.531	0.279	No
																					Col 6 vs Col 5	27.667	1.445	1	Do Not Test		Col 6 vs Col 5	383	4.533	0.023	Yes
																					Col 6 vs Col 13	23.708	1.238	1	Do Not Test		Col 6 vs Col 13	329.5	4.545	0.017	Yes
																					Col 6 vs Col 14	22.958	1.199	1	Do Not Test		Col 6 vs Col 14	302.5	5	0.004	Yes
																					Col 6 vs Col 12	20.458	1.068	1	Do Not Test		Col 6 vs Col 12	281.5	5.804	<0.001	Yes
																					Col 6 vs Col 1	10.458	0.546	1	Do Not Test		Col 6 vs Col 1	140.5	3.85	0.018	Yes
																					Col 1 vs Col 5	17.208	0.899	1	Do Not Test		Col 1 vs Col 5	242.5	4.008	0.037	Do Not Test
																					Col 1 vs Col 13	13.25	0.692	1	Do Not Test		Col 1 vs Col 13	189	3.897	0.03	Do Not Test
																					Col 1 vs Col 14	12.5	0.653	1	Do Not Test		Col 1 vs Col 14	162	4.439	0.005	Do Not Test
																					Col 1 vs Col 12	10	0.522	1	Do Not Test		Col 1 vs Col 12	141	5.756	<0.001	Do Not Test
																					Col 12 vs Col 5	7.208	0.376	1	Do Not Test		Col 12 vs Col 5	101.5	2.093	0.45	Do Not Test
																					Col 12 vs Col 13	3.25	0.17	1	Do Not Test		Col 12 vs Col 13	48	1.315	0.621	Do Not Test
																					Col 12 vs Col 14	2.5	0.131	1	Do Not Test		Col 12 vs Col 14	21	0.857	0.544	Do Not Test
																					Col 14 vs Col 5	4.708	0.246	1	Do Not Test		Col 14 vs Col 5	80.5	2.206	0.263	Do Not Test
																					Col 14 vs Col 13	0.75	0.0392	1	Do Not Test		Col 14 vs Col 13	27	1.102	0.436	Do Not Test
																					Col 13 vs Col 5	3.958	0.207	1	Do Not Test		Col 13 vs Col 5	53.5	2.184	0.122	Do Not Test

## Sheet: 277757
																									ANOVA on ranks -Tukey						ANOVA on ranks -SNK						Calculated as percentage of 3 uM c-di-GMp+0.3 mN cAMP
Date experiment	2019-02-06				2019-02-13				2019-02-18				2019-04-26				2019-05-02											277757NocAMP						277757nocAMP			Date experiment	2019-02-06				2019-02-13				2019-02-18
t0																									Comparison	Diff of Ranks	Q	P	P<0.050		Comparison	Diff of Ranks	q	P	P<0.050		t0
control	0.000143889	0.000363333	0.000331111	0.000279444	0.00137423	0.00140721	0.00129404	0.00135849	1.38889e-05	8.61111e-05	0.000863889	0.000321296	0.002415	0.001295	0.00104	0.00158333	0.00085	0.000883333	0.000946667	0.000893333					Col 11 vs Col 12	128.111	4.939	<0.001	Yes		Col 11 vs Col 12	2414	9.575	<0.001	Yes		control	0.000143889	0.000363333	0.000331111	0.000279444	0.00137423	0.00140721	0.00129404	0.00135849	1.38889e-05	8.61111e-05	0.000863889	0.000321296
1uM c-di-GMP													0.00118	0.00325	0.00116		0.00091	0.00229333	0.00103						Col 11 vs Col 14	122.889	4.737	<0.001	Yes		Col 11 vs Col 14	2308	9.807	<0.001	Yes		1uM c-di-GMP
3uM c-di-GMP	0.000326111	0.000312222	0.000388333	0.000342222	0.00144231	0.00149356	0.00151519	0.00148369	0.00169444	0.000130556	0.0005	0.000775	0.00196	0.002355	0.00142	0.00191167	0.00099	0.00103		0.00101					Col 11 vs Col 13	120.889	4.66	<0.001	Yes		Col 11 vs Col 13	2264	10.358	<0.001	Yes		3uM c-di-GMP	0.000326111	0.000312222	0.000388333		0.00144231	0.00149356	0.00151519		0.00169444	0.000130556	0.0005
10uM c-di-GMP													0.012115	0.00412	0.001205		0.000953333	0.000873333	0.00083						Col 11 vs Col 10	108.083	4.392	0.001	Yes		Col 11 vs Col 10	2235	11.075	<0.001	Yes		10uM c-di-GMP
100nM DIF	0.000267778	0.00026	0.00027		0.00147202	0.00130798	0.00140827		-2.77778e-06	-1.94444e-05	7.22222e-05		0.003915	0.0011	0.00107		0.00127	0.000993333	0.000863333						Col 11 vs Col 6	106.133	4.464	<0.001	Yes		Col 11 vs Col 6	2041	11.03	<0.001	Yes		100nM DIF	0.000267778	0.00026	0.00027		0.00147202	0.00130798	0.00140827		-2.77778e-06	-1.94444e-05	7.22222e-05
0.3mM cAMP	0.000316667	0.000339444	0.000318889		0.00149231	0.00153644	0.0014701		-0.000136111	-3.61111e-05	6.11111e-05		0.001205	0.001205	0.001195		0.00095	0.000646667	0.000746667						Col 11 vs Col 5	104.733	4.405	0.001	Yes		Col 11 vs Col 5	1970	11.708	<0.001	Yes		0.3mM cAMP	0.000316667	0.000339444	0.000318889		0.00149231	0.00153644	0.0014701		-0.000136111	-3.61111e-05	6.11111e-05
10mM 8-Br-cAMP	0.00167	0.00169667	0.00195944		0.00215817	0.00220096	0.00194981		0.00177222	0.001075	0.00105556		0.01044	0.010465	0.010755		0.00712667	0.00741667	0.00791						Col 11 vs Col 1	97.067	4.083	0.005	Yes		Col 11 vs Col 1	1827	12.06	<0.001	Yes		10mM 8-Br-cAMP	0.00167	0.00169667	0.00195944		0.00215817	0.00220096	0.00194981		0.00177222	0.001075	0.00105556
3uM c-di-GMP + 100nM DIF	0.00284667	0.000581111	0.000343889		0.00132577	0.00134202	0.00154923		9.16667e-05	0.000513889	0.000125		0.001405	0.00108	0.001145		0.00539667	0.00129	0.000976667						Col 11 vs Col 15	95.111	3.666	0.026	Yes		Col 11 vs Col 15	1826	13.554	<0.001	Yes		3uM c-di-GMP + 100nM DIF	0.00284667	0.000581111	0.000343889		0.00132577	0.00134202	0.00154923		9.16667e-05	0.000513889	0.000125
3uM c-di-GMP + 0.3mM cAMP	0.00529556	0.0117328	0.00471	0.00724611	0.00294308	0.00304279	0.00309692	0.0030276	0.00396111	0.00256944	0.00283889	0.00312315	0.01327	0.013155	0.013195	0.0132067	0.00749667	0.00785	0.00801667	0.00778778					Col 11 vs Col 8	81.933	3.446	0.06	No		Col 11 vs Col 8	1630	13.819	<0.001	Yes		3uM c-di-GMP + 0.3mM cAMP	0.00529556	0.0117328	0.00471	0.00724611	0.00294308	0.00304279	0.00309692	0.0030276	0.00396111	0.00256944	0.00283889	0.00312315
100nM DIF + 0.3mM cAMP					0.00125885	0.00154029	0.00147635		8.05556e-05	8.33333e-05	-8.33333e-06		0.00135	0.001275	0.001335		0.00077	0.00094	0.00153667						Col 11 vs Col 2	80.083	2.818	0.507	Do Not Test		Col 11 vs Col 4	1464	14.469	<0.001	Yes		100nM DIF + 0.3mM cAMP					0.00125885	0.00154029	0.00147635		8.05556e-05	8.33333e-05	-8.33333e-06
100nM DIF + 10mM 8-Br-cAMP													0.035095	0.0337	0.031585		0.0685367	0.0463567	0.0814633						Col 11 vs Col 4	75.5	2.657	0.828	Do Not Test		Col 11 vs Col 2	1418	16.799	<0.001	Yes		100nM DIF + 10mM 8-Br-cAMP
7.5mM DMO	0.000235	0.000192222	0.000233333										0.00092	0.00093	0.00091		0.000913333	0.000686667	0.00065						Col 11 vs Col 3	68.036	2.833	0.484	Do Not Test		Col 11 vs Col 3	1330	19.663	<0.001	Yes		7.5mM DMO	0.000235	0.000192222	0.000233333
3uM c-di-GMP + 7.5mM DMO	0.000220556	0.000276111	0.000291667										0.0008	0.00077	0.000825		0.000693333	0.000736667	0.000846667						Col 11 vs Col 7	26.533	1.116	1	Do Not Test		Col 11 vs Col 7	480	9.436	<0.001	Yes		3uM c-di-GMP + 7.5mM DMO	0.000220556	0.000276111	0.000291667
100nM DIF + 7.5mM DMO	0.000282778	0.000240556	0.000205										0.00078	0.00103	0.00095		0.00088	0.000656667	0.000753333						Col 11 vs Col 9	14.867	0.625	1	Do Not Test		Col 11 vs Col 9	328	9.62	<0.001	Yes		100nM DIF + 7.5mM DMO	0.000282778	0.000240556	0.000205
30uM BHQ	0.000221667	0.000241667	0.000327222										0.002465	0.001165	0.00117		0.000953333	0.000876667	0.000873333						Col 9 vs Col 12	113.244	5.457	<0.001	Yes		Col 9 vs Col 12	2086	8.864	<0.001	Yes		30uM BHQ	0.000221667	0.000241667	0.000327222
																									Col 9 vs Col 14	108.022	5.205	<0.001	Yes		Col 9 vs Col 14	1980	9.059	<0.001	Yes
0.3mM cAMP	0.000316667	0.000339444	0.000318889		0.00149231	0.00153644	0.0014701		-0.000136111	-3.61111e-05	6.11111e-05		0.001205	0.001205	0.001195		0.00095	0.000646667	0.000746667						Col 9 vs Col 13	106.022	5.109	<0.001	Yes		Col 9 vs Col 13	1936	9.593	<0.001	Yes		0.3mM cAMP	0.000316667	0.000339444	0.000318889		0.00149231	0.00153644	0.0014701		-0.000136111	-3.61111e-05	6.11111e-05
1uM c-di-GMP + 0.3mM cAMP	0.00298111	0.00486111	0.00263		0.00237577	0.00253692	0.00231077		0.000891667	0.000938889	0.000711111		0.00516	0.005325	0.005455		0.00293333	0.00312667	0.00285333						Col 9 vs Col 10	93.217	4.89	<0.001	Yes		Col 9 vs Col 10	1907	10.306	<0.001	Yes		1uM c-di-GMP + 0.3mM cAMP	0.00298111	0.00486111	0.00263		0.00237577	0.00253692	0.00231077		0.000891667	0.000938889	0.000711111
3uM c-di-GMP + 0.3mM cAMP	0.00529556	0.0117328	0.00471		0.00294308	0.00304279	0.00309692		0.00396111	0.00256944	0.00283889		0.01327	0.013155	0.013195		0.00749667	0.00785	0.00801667						Col 9 vs Col 6	91.267	5.078	<0.001	Yes		Col 9 vs Col 6	1713	10.18	<0.001	Yes		3uM c-di-GMP + 0.3mM cAMP	0.00529556	0.0117328	0.00471		0.00294308	0.00304279	0.00309692		0.00396111	0.00256944	0.00283889
10uM c-di-GMP + 0.3mM cAMP	0.00783056	0.0103389	0.00582611		0.00455077	0.0046675	0.0043751		0.00651667	0.00623056	0.0107056		0.0255	0.0265	0.026795		0.0167733	0.0151567	0.0175667						Col 9 vs Col 5	89.867	5	<0.001	Yes		Col 9 vs Col 5	1642	10.839	<0.001	Yes		10uM c-di-GMP + 0.3mM cAMP	0.00783056	0.0103389	0.00582611		0.00455077	0.0046675	0.0043751		0.00651667	0.00623056	0.0107056
100nM DIF + 0.3mM cAMP					0.00125885	0.00154029	0.00147635		8.05556e-05	8.33333e-05	-8.33333e-06		0.00135	0.001275	0.001335		0.00077	0.00094	0.00153667						Col 9 vs Col 1	82.2	4.574	<0.001	Yes		Col 9 vs Col 1	1499	11.127	<0.001	Yes		100nM DIF + 0.3mM cAMP					0.00125885	0.00154029	0.00147635		8.05556e-05	8.33333e-05	-8.33333e-06
3uM c-di-GMP + 100nM DIF + 0.3mM cAMP					0.00427298	0.00449308	0.00396221		0.0113306	0.0174444	0.016975		0.05484	0.04439	0.056445		0.0422667	0.0443033	0.04646						Col 9 vs Col 15	80.244	3.867	0.012	Yes		Col 9 vs Col 15	1498	12.7	<0.001	Yes		3uM c-di-GMP + 100nM DIF + 0.3mM cAMP					0.00427298	0.00449308	0.00396221		0.0113306	0.0174444	0.016975
	% of 3 uM c-di-GMP, pH 6.2																				% of 3 uM c-di-GMP, pH 6.2				Col 9 vs Col 8	67.067	3.732	0.02	Do Not Test		Col 9 vs Col 8	1302	12.868	<0.001	Yes
	2019-02-06				2019-02-13				2019-02-18				2019-04-26				2019-05-02				Mean	SD	SE		Col 9 vs Col 2	65.217	2.743	0.639	Do Not Test		Col 9 vs Col 4	1136	13.458	<0.001	Yes			% of 3 uM c-di-GMP+cAMP
t0																									Col 9 vs Col 4	60.633	2.55	1	Do Not Test		Col 9 vs Col 2	1090	16.115	<0.001	Yes			2019-02-06				2019-02-13				2019-02-18
control	42.0455	106.169	96.7532		92.6228	94.8457	87.2178		1.79211	11.1111	111.47		126.33	67.7419	54.4028		84.1584	87.4587	93.7294		77.1898	35.6423	9.2028		Col 9 vs Col 3	53.169	2.907	0.383	Do Not Test		Col 9 vs Col 3	1002	19.698	<0.001	Yes		t0
1uM c-di-GMP													61.7262	170.009	60.68		90.099	227.063	101.98		118.593	66.4603	27.1323		Col 9 vs Col 7	11.667	0.649	1	Do Not Test		Col 9 vs Col 7	152	4.458	0.002	Yes		control	1.98574	5.01418	4.5695		45.3902	46.4795	42.7414		0.444708	2.75719	27.6608
3uM c-di-GMP	95.2922	91.2338	113.474		97.2111	100.665	102.124		218.638	16.8459	64.5161		102.528	123.191	74.2807		98.0198	101.98			100	42.7475	17.4516		Col 7 vs Col 12	101.578	4.895	<0.001	Yes		Col 7 vs Col 12	1934	8.848	<0.001	Yes		1uM c-di-GMP
10uM c-di-GMP													633.74	215.519	63.034		94.3894	86.4686	82.1782		195.888	221.339	57.1495		Col 7 vs Col 14	96.356	4.643	<0.001	Yes		Col 7 vs Col 14	1828	9.058	<0.001	Yes		3uM c-di-GMP	4.5005	4.30882	5.3592		47.6387	49.3315	50.0461		54.2544	4.18025	16.0095
100nM DIF	78.2468	75.974	78.8961		99.2137	88.1575	94.9169		-0.358423	-2.50896	9.319		204.795	57.5414	55.9721		125.743	98.3498	85.4785		76.6491	52.0206	13.4317		Col 7 vs Col 13	94.356	4.547	<0.001	Yes		Col 7 vs Col 13	1784	9.641	<0.001	Yes		10uM c-di-GMP
0.3mM cAMP	92.5325	99.1883	93.1818		100.581	103.556	99.0841		-17.5627	-4.6595	7.8853		63.034	63.034	62.5109		94.0594	64.0264	73.9274		66.2919	40.0718	10.3465		Col 7 vs Col 10	81.55	4.278	0.002	Yes		Col 7 vs Col 10	1755	10.43	<0.001	Yes		100nM DIF	3.69547	3.58813	3.72614		48.6201	43.202	46.5144		-0.0889416	-0.622591	2.31248
10mM 8-Br-cAMP	487.987	495.779	572.565		145.46	148.344	131.416		228.674	138.71	136.201		546.12	547.428	562.598		705.611	734.323	783.168		424.292	243.021	62.7477		Col 7 vs Col 6	79.6	4.429	<0.001	Yes		Col 7 vs Col 6	1561	10.304	<0.001	Yes		0.3mM cAMP	4.37016	4.68451	4.40083		49.2902	50.7479	48.5565		-4.35814	-1.15624	1.95672
3uM c-di-GMP + 100nM DIF	831.818	169.805	100.487		89.3565	90.4517	104.418		11.828	66.3082	16.129		73.4961	56.4952	59.8954		534.323	127.723	96.6997		161.949	222.43	57.4313		Col 7 vs Col 5	78.2	4.351	0.001	Yes		Col 7 vs Col 5	1490	11.06	<0.001	Yes		10mM 8-Br-cAMP	23.0468	23.4149	27.0413		71.2834	72.6967	64.4012		56.7447	34.4204	33.7978
3uM c-di-GMP + 0.3mM cAMP	1547.4	3428.41	1376.3		198.363	205.083	208.732		511.111	331.541	366.308		694.159	688.143	690.235		742.244	777.228	793.729		837.266	818.299	211.284		Col 7 vs Col 1	70.533	3.925	0.009	Yes		Col 7 vs Col 1	1347	11.42	<0.001	Yes		3uM c-di-GMP + 100nM DIF	39.2854	8.01963	4.74584		43.7895	44.3262	51.1703		2.93507	16.4542	4.00237
100nM DIF + 0.3mM cAMP					84.8459	103.815	99.5053		10.3943	10.7527	-1.07527		70.619	66.6957	69.8344		76.2376	93.0693	152.145		69.7366	44.3935	12.8153		Col 7 vs Col 15	68.578	3.305	0.1	No		Col 7 vs Col 15	1346	13.303	<0.001	Yes		3uM c-di-GMP + 0.3mM cAMP	73.0813	161.918	65.0004		97.2084	100.502	102.29		126.831	82.271	90.8983
100nM DIF + 10mM 8-Br-cAMP													1835.83	1762.86	1652.22		6785.81	4589.77	8065.68		4115.36	2819.89	1151.22		Col 7 vs Col 8	55.4	3.083	0.216	Do Not Test		Col 7 vs Col 8	1150	13.624	<0.001	Yes		100nM DIF + 0.3mM cAMP					41.5791	50.875	48.763		2.57931	2.66825	-0.266825
7.5mM DMO	68.6688	56.1688	68.1818										48.1255	48.6486	47.6024		90.429	67.9868	64.3564		62.2409	13.8916	4.63055		Col 7 vs Col 2	53.55	2.252	1	Do Not Test		Col 7 vs Col 4	984	14.548	<0.001	Yes		100nM DIF + 10mM 8-Br-cAMP
3uM c-di-GMP + 7.5mM DMO	64.4481	80.6818	85.2273										41.8483	40.279	43.1561		68.6469	72.9373	83.8284		64.5614	18.4009	6.13362		Col 7 vs Col 4	48.967	2.06	1	Do Not Test		Col 7 vs Col 2	938	18.44	<0.001	Yes		7.5mM DMO	3.24312	2.65276	3.22012
100nM DIF + 7.5mM DMO	82.6299	70.2922	59.9026										40.8021	53.8797	49.6949		87.1287	65.0165	74.5875		64.8816	15.3693	5.1231		Col 7 vs Col 3	41.502	2.269	1	Do Not Test		Col 7 vs Col 3	850	24.93	<0.001	Yes		3uM c-di-GMP + 7.5mM DMO	3.04378	3.81047	4.02515
30uM BHQ	64.7727	70.6169	95.6169										128.945	60.9416	61.2031		94.3894	86.7987	86.4686		83.3059	22.0021	7.33402		Col 3 vs Col 12	60.075	2.857	0.449	No		Col 3 vs Col 12	1084	5.372	0.007	Yes		100nM DIF + 7.5mM DMO	3.90248	3.31979	2.8291
																									Col 3 vs Col 14	54.853	2.609	0.955	Do Not Test		Col 3 vs Col 14	978	5.286	0.007	Yes		30uM BHQ	3.05911	3.33512	4.51583
0.3mM cAMP	92.5325	99.1883	93.1818		100.581	103.556	99.0841		-17.5627	-4.6595	7.8853		63.034	63.034	62.5109		94.0594	64.0264	73.9274		66.2919	40.0718	10.3465		Col 3 vs Col 13	52.853	2.513	1	Do Not Test		Col 3 vs Col 13	934	5.551	0.003	Yes
1uM c-di-GMP + 0.3mM cAMP	871.104	1420.45	768.506		160.126	170.988	155.745		115.054	121.147	91.7563		269.922	278.553	285.353		290.429	309.571	282.508		372.748	367.456	94.8768		Col 3 vs Col 10	40.048	2.068	1	Do Not Test		Col 3 vs Col 10	905	5.974	<0.001	Yes		0.3mM cAMP	4.37016	4.68451	4.40083		49.2902	50.7479	48.5565		-4.35814	-1.15624	1.95672
3uM c-di-GMP + 0.3mM cAMP	1547.4	3428.41	1376.3		198.363	205.083	208.732		511.111	331.541	366.308		694.159	688.143	690.235		742.244	777.228	793.729		837.266	818.299	211.284		Col 3 vs Col 6	38.098	2.083	1	Do Not Test		Col 3 vs Col 6	711	5.278	0.005	Yes		1uM c-di-GMP + 0.3mM cAMP	41.1408	67.0858	36.2953		78.4705	83.7933	76.3236		28.5503	30.0623	22.769
10uM c-di-GMP + 0.3mM cAMP	2288.15	3021.1	1702.44		306.721	314.588	294.88		840.86	803.943	1381.36		1333.91	1386.22	1401.66		1660.73	1500.66	1739.27		1331.77	751.148	193.946		Col 3 vs Col 5	36.698	2.006	1	Do Not Test		Col 3 vs Col 5	640	5.426	0.002	Yes		3uM c-di-GMP + 0.3mM cAMP	73.0813	161.918	65.0004		97.2084	100.502	102.29		126.831	82.271	90.8983
100nM DIF + 0.3mM cAMP					84.8459	103.815	99.5053		10.3943	10.7527	-1.07527		70.619	66.6957	69.8344		76.2376	93.0693	152.145		69.7366	44.3935	12.8153		Col 3 vs Col 1	29.031	1.587	1	Do Not Test		Col 3 vs Col 1	497	4.912	0.007	Yes		10uM c-di-GMP + 0.3mM cAMP	108.066	142.682	80.4033		150.31	154.165	144.507		208.657	199.496	342.781
3uM c-di-GMP + 100nM DIF + 0.3mM cAMP					287.998	302.832	267.052		1462.01	2250.9	2190.32		2868.7	2322.06	2952.66		4184.82	4386.47	4600		2339.65	1561.27	450.7		Col 3 vs Col 15	27.075	1.288	1	Do Not Test		Col 3 vs Col 15	496	5.876	<0.001	Yes		100nM DIF + 0.3mM cAMP					41.5791	50.875	48.763		2.57931	2.66825	-0.266825
																									Col 3 vs Col 8	13.898	0.76	1	Do Not Test		Col 3 vs Col 8	300	4.435	0.009	Yes		3uM c-di-GMP + 100nM DIF + 0.3mM cAMP					141.134	148.404	130.87		362.793	558.553	543.522
	fold change of control pH 6.2																								Col 3 vs Col 2	12.048	0.502	1	Do Not Test		Col 3 vs Col 4	134	2.634	0.15	No
	2019-02-06				2019-02-13				2019-02-18				2019-04-26				2019-05-02				Mean	SD	SE		Col 3 vs Col 4	7.464	0.311	1	Do Not Test		Col 3 vs Col 2	88	2.581	0.068	Do Not Test			fold change of control pH 6.2
t0																									Col 4 vs Col 12	52.611	2.028	1	Do Not Test		Col 2 vs Col 12	996	5.383	0.005	Yes			2019-02-06				2019-02-13				2019-02-18
control	0.514911	1.3002	1.18489		1.01158	1.03586	0.952554		0.0432277	0.268012	2.68876		1.52526	0.817895	0.656842		0.951493	0.988806	1.0597		1	0.603519	0.155828		Col 4 vs Col 14	47.389	1.827	1	Do Not Test		Col 2 vs Col 14	890	5.289	0.006	Yes		t0
1uM c-di-GMP													0.745263	2.05263	0.732632		1.01866	2.56716	1.15299		1.37822	0.757081	0.309077		Col 4 vs Col 13	45.389	1.75	1	Do Not Test		Col 2 vs Col 13	846	5.584	0.002	Yes		control	0.514911	1.3002	1.18489		1.01158	1.03586	0.952554		0.0432277	0.268012	2.68876
3uM c-di-GMP	1.167	1.1173	1.38966		1.0617	1.09942	1.11535		5.27378	0.40634	1.5562		1.23789	1.48737	0.896842		1.10821	1.15299			1.43357	1.13867	0.464861		Col 4 vs Col 10	32.583	1.324	1	Do Not Test		Col 2 vs Col 10	817	6.064	<0.001	Yes		1uM c-di-GMP
10uM c-di-GMP													7.65158	2.60211	0.761053		1.06716	0.977612	0.929104		2.33144	2.69225	0.695136		Col 4 vs Col 6	30.633	1.288	1	Do Not Test		Col 2 vs Col 6	623	5.282	0.004	Yes		3uM c-di-GMP	1.167	1.1173	1.38966		1.0617	1.09942	1.11535		5.27378	0.40634	1.5562
100nM DIF	0.95825	0.930417	0.966203		1.08357	0.962817	1.03664		-0.00864553	-0.0605187	0.224784		2.47263	0.694737	0.675789		1.42164	1.11194	0.966418		0.895778	0.60686	0.156691		Col 4 vs Col 5	29.233	1.23	1	Do Not Test		Col 2 vs Col 5	552	5.456	0.002	Yes		10uM c-di-GMP
0.3mM cAMP	1.1332	1.21471	1.14115		1.0985	1.13099	1.08215		-0.423631	-0.112392	0.190202		0.761053	0.761053	0.754737		1.06343	0.723881	0.835821		0.756991	0.495195	0.127859		Col 4 vs Col 1	21.567	0.907	1	Do Not Test		Col 2 vs Col 1	409	4.845	0.006	Yes		100nM DIF	0.95825	0.930417	0.966203		1.08357	0.962817	1.03664		-0.00864553	-0.0605187	0.224784
10mM 8-Br-cAMP	5.97614	6.07157	7.01193		1.58865	1.62015	1.43527		5.51585	3.34582	3.2853		6.59368	6.60947	6.79263		7.97761	8.30224	8.85448		5.39872	2.51349	0.648979		Col 4 vs Col 15	19.611	0.756	1	Do Not Test		Col 2 vs Col 15	408	6.032	<0.001	Yes		0.3mM cAMP	1.1332	1.21471	1.14115		1.0985	1.13099	1.08215		-0.423631	-0.112392	0.190202
3uM c-di-GMP + 100nM DIF	10.1869	2.07952	1.23062		0.975911	0.987873	1.1404		0.285303	1.59942	0.389049		0.887368	0.682105	0.723158		6.04104	1.44403	1.09328		1.98306	2.64836	0.683803		Col 4 vs Col 8	6.433	0.271	1	Do Not Test		Col 2 vs Col 8	212	4.168	0.009	Yes		10mM 8-Br-cAMP	5.97614	6.07157	7.01193		1.58865	1.62015	1.43527		5.51585	3.34582	3.2853
3uM c-di-GMP + 0.3mM cAMP	18.9503	41.9861	16.8549		2.16643	2.23983	2.27967		12.3285	7.99712	8.83573		8.38105	8.30842	8.33368		8.39179	8.78731	8.97388		10.9876	9.78673	2.52692		Col 4 vs Col 2	4.583	0.161	1	Do Not Test		Col 2 vs Col 4	46	1.349	0.34	Do Not Test		3uM c-di-GMP + 100nM DIF	10.1869	2.07952	1.23062		0.975911	0.987873	1.1404		0.285303	1.59942	0.389049
100nM DIF + 0.3mM cAMP					0.926649	1.13382	1.08675		0.25072	0.259366	-0.0259366		0.852632	0.805263	0.843158		0.86194	1.05224	1.72015		0.813896	0.467328	0.134906		Col 2 vs Col 12	48.028	1.851	1	Do Not Test		Col 4 vs Col 12	950	5.646	0.002	Yes		3uM c-di-GMP + 0.3mM cAMP	18.9503	41.9861	16.8549		2.16643	2.23983	2.27967		12.3285	7.99712	8.83573
100nM DIF + 10mM 8-Br-cAMP													22.1653	21.2842	19.9484		76.7201	51.8918	91.1903		47.2	31.2077	12.7405		Col 2 vs Col 14	42.806	1.65	1	Do Not Test		Col 4 vs Col 14	844	5.571	0.002	Yes		100nM DIF + 0.3mM cAMP					0.926649	1.13382	1.08675		0.25072	0.259366	-0.0259366
7.5mM DMO	0.840954	0.687873	0.83499										0.581053	0.587368	0.574737		1.02239	0.768657	0.727612		0.736181	0.149328	0.049776		Col 2 vs Col 13	40.806	1.573	1	Do Not Test		Col 4 vs Col 13	800	5.938	<0.001	Yes		100nM DIF + 10mM 8-Br-cAMP
3uM c-di-GMP + 7.5mM DMO	0.789264	0.988072	1.04374										0.505263	0.486316	0.521053		0.776119	0.824627	0.947761		0.76469	0.214989	0.071663		Col 2 vs Col 10	28	1.138	1	Do Not Test		Col 4 vs Col 10	771	6.537	<0.001	Yes		7.5mM DMO	0.840954	0.687873	0.83499
100nM DIF + 7.5mM DMO	1.01193	0.860835	0.733598										0.492632	0.650526	0.6		0.985075	0.735075	0.843284		0.768106	0.173576	0.0578585		Col 2 vs Col 6	26.05	1.096	1	Do Not Test		Col 4 vs Col 6	577	5.703	<0.001	Yes		3uM c-di-GMP + 7.5mM DMO	0.789264	0.988072	1.04374
30uM BHQ	0.793241	0.864811	1.17097										1.55684	0.735789	0.738947		1.06716	0.981343	0.977612		0.987414	0.260341	0.0867805		Col 2 vs Col 5	24.65	1.037	1	Do Not Test		Col 4 vs Col 5	506	5.995	<0.001	Yes		100nM DIF + 7.5mM DMO	1.01193	0.860835	0.733598
																									Col 2 vs Col 1	16.983	0.714	1	Do Not Test		Col 4 vs Col 1	363	5.367	<0.001	Yes		30uM BHQ	0.793241	0.864811	1.17097
0.3mM cAMP	1.1332	1.21471	1.14115		1.0985	1.13099	1.08215		-0.423631	-0.112392	0.190202		0.761053	0.761053	0.754737		1.06343	0.723881	0.835821		0.756991	0.495195	0.127859		Col 2 vs Col 15	15.028	0.579	1	Do Not Test		Col 4 vs Col 15	362	7.117	<0.001	Yes
1uM c-di-GMP + 0.3mM cAMP	10.668	17.3956	9.41153		1.74883	1.86745	1.70098		2.77522	2.92219	2.21326		3.25895	3.36316	3.44526		3.28358	3.5	3.19403		4.71654	4.38275	1.13162		Col 2 vs Col 8	1.85	0.0778	1	Do Not Test		Col 4 vs Col 8	166	4.869	<0.001	Yes		0.3mM cAMP	1.1332	1.21471	1.14115		1.0985	1.13099	1.08215		-0.423631	-0.112392	0.190202
3uM c-di-GMP + 0.3mM cAMP	18.9503	41.9861	16.8549		2.16643	2.23983	2.27967		12.3285	7.99712	8.83573		8.38105	8.30842	8.33368		8.39179	8.78731	8.97388		10.9876	9.78673	2.52692		Col 8 vs Col 12	46.178	2.225	1	Do Not Test		Col 8 vs Col 12	784	5.175	0.007	Yes		1uM c-di-GMP + 0.3mM cAMP	10.668	17.3956	9.41153		1.74883	1.86745	1.70098		2.77522	2.92219	2.21326
10uM c-di-GMP + 0.3mM cAMP	28.0219	36.998	20.8489		3.34986	3.43579	3.22055		20.2824	19.3919	33.3199		16.1053	16.7368	16.9232		18.7761	16.9664	19.6642		18.2694	9.87853	2.55063		Col 8 vs Col 14	40.956	1.974	1	Do Not Test		Col 8 vs Col 14	678	5.033	0.009	Yes		3uM c-di-GMP + 0.3mM cAMP	18.9503	41.9861	16.8549		2.16643	2.23983	2.27967		12.3285	7.99712	8.83573
100nM DIF + 0.3mM cAMP					0.926649	1.13382	1.08675		0.25072	0.259366	-0.0259366		0.852632	0.805263	0.843158		0.86194	1.05224	1.72015		0.813896	0.467328	0.134906		Col 8 vs Col 13	38.956	1.877	1	Do Not Test		Col 8 vs Col 13	634	5.375	0.003	Yes		10uM c-di-GMP + 0.3mM cAMP	28.0219	36.998	20.8489		3.34986	3.43579	3.22055		20.2824	19.3919	33.3199
3uM c-di-GMP + 100nM DIF + 0.3mM cAMP					3.14538	3.3074	2.91662		35.2651	54.2939	52.8329		34.6358	28.0358	35.6495		47.3134	49.5933	52.0075		33.2497	20.0112	5.77675		Col 8 vs Col 10	26.15	1.372	1	Do Not Test		Col 8 vs Col 10	605	5.979	<0.001	Yes		100nM DIF + 0.3mM cAMP					0.926649	1.13382	1.08675		0.25072	0.259366	-0.0259366
																									Col 8 vs Col 6	24.2	1.347	1	Do Not Test		Col 8 vs Col 6	411	4.869	0.005	Yes		3uM c-di-GMP + 100nM DIF + 0.3mM cAMP					3.14538	3.3074	2.91662		35.2651	54.2939	52.8329
																									Col 8 vs Col 5	22.8	1.269	1	Do Not Test		Col 8 vs Col 5	340	5.027	0.002	Yes
																									Col 8 vs Col 1	15.133	0.842	1	Do Not Test		Col 8 vs Col 1	197	3.873	0.017	Yes
																									Col 8 vs Col 15	13.178	0.635	1	Do Not Test		Col 8 vs Col 15	196	5.749	<0.001	Yes
																									Col 15 vs Col 12	33	1.422	1	Do Not Test		Col 15 vs Col 12	588	4.365	0.042	Yes
																									Col 15 vs Col 14	27.778	1.197	1	Do Not Test		Col 15 vs Col 14	482	4.086	0.059	No
																									Col 15 vs Col 13	25.778	1.111	1	Do Not Test		Col 15 vs Col 13	438	4.329	0.027	Do Not Test
																									Col 15 vs Col 10	12.972	0.598	1	Do Not Test		Col 15 vs Col 10	409	4.845	0.006	Do Not Test
																									Col 15 vs Col 6	11.022	0.531	1	Do Not Test		Col 15 vs Col 6	215	3.179	0.111	Do Not Test
																									Col 15 vs Col 5	9.622	0.464	1	Do Not Test		Col 15 vs Col 5	144	2.831	0.112	Do Not Test
																									Col 15 vs Col 1	1.956	0.0942	1	Do Not Test		Col 15 vs Col 1	1	0.0293	0.983	Do Not Test
																									Col 1 vs Col 12	31.044	1.496	1	Do Not Test		Col 1 vs Col 12	587	4.977	0.008	Yes
																									Col 1 vs Col 14	25.822	1.244	1	Do Not Test		Col 1 vs Col 14	481	4.754	0.01	Do Not Test
																									Col 1 vs Col 13	23.822	1.148	1	Do Not Test		Col 1 vs Col 13	437	5.177	0.002	Do Not Test
																									Col 1 vs Col 10	11.017	0.578	1	Do Not Test		Col 1 vs Col 10	408	6.032	<0.001	Do Not Test
																									Col 1 vs Col 6	9.067	0.504	1	Do Not Test		Col 1 vs Col 6	214	4.207	0.008	Do Not Test
																									Col 1 vs Col 5	7.667	0.427	1	Do Not Test		Col 1 vs Col 5	143	4.194	0.003	Do Not Test
																									Col 5 vs Col 12	23.378	1.127	1	Do Not Test		Col 5 vs Col 12	444	4.388	0.024	Yes
																									Col 5 vs Col 14	18.156	0.875	1	Do Not Test		Col 5 vs Col 14	338	4.004	0.037	Do Not Test
																									Col 5 vs Col 13	16.156	0.778	1	Do Not Test		Col 5 vs Col 13	294	4.347	0.011	Do Not Test
																									Col 5 vs Col 10	3.35	0.176	1	Do Not Test		Col 5 vs Col 10	265	5.21	<0.001	Do Not Test
																									Col 5 vs Col 6	1.4	0.0779	1	Do Not Test		Col 5 vs Col 6	71	2.082	0.141	Do Not Test
																									Col 6 vs Col 12	21.978	1.059	1	Do Not Test		Col 6 vs Col 12	373	4.419	0.015	Yes
																									Col 6 vs Col 14	16.756	0.807	1	Do Not Test		Col 6 vs Col 14	267	3.947	0.027	Do Not Test
																									Col 6 vs Col 13	14.756	0.711	1	Do Not Test		Col 6 vs Col 13	223	4.384	0.005	Do Not Test
																									Col 6 vs Col 10	1.95	0.102	1	Do Not Test		Col 6 vs Col 10	194	5.69	<0.001	Do Not Test
																									Col 10 vs Col 12	20.028	0.923	1	Do Not Test		Col 10 vs Col 12	179	2.646	0.24	No
																									Col 10 vs Col 14	14.806	0.682	1	Do Not Test		Col 10 vs Col 14	73	1.435	0.567	Do Not Test
																									Col 10 vs Col 13	12.806	0.59	1	Do Not Test		Col 10 vs Col 13	29	0.851	0.548	Do Not Test
																									Col 13 vs Col 12	7.222	0.311	1	Do Not Test		Col 13 vs Col 12	150	2.949	0.093	Do Not Test
																									Col 13 vs Col 14	2	0.0862	1	Do Not Test		Col 13 vs Col 14	44	1.29	0.361	Do Not Test
																									Col 14 vs Col 12	5.222	0.225	1	Do Not Test		Col 14 vs Col 12	106	3.109	0.028	Do Not Test
[truncated: 19 more columns]

## Sheet: 271972
	OD/min																								ANOVA on ranks -Tukey						ANOVA on ranks -SNK
Date experiment	2018-12-13				2018-12-19				2019-01-28				2019-02-07				2019-02-13											271972						271972
t0																									Comparison	Diff of Ranks	Q	P	P<0.050		Comparison	Diff of Ranks	q	P	P<0.050
control	0.0032	0.00336667	0.00343333	0.00333333	0.000166667	0.000383333	0.000266667	0.000272222	0.000752222	0.000819444	0.000866111	0.000812593	0.00055	0.0003	0.0003	0.000383333	0.000619048	0.00022619	0.000404762	0.000416667					Col 8 vs Col 6	169.867	8.16	<0.001	Do Not Test		Col 8 vs Col 6	2660	12.17	<0.001	Yes
1uM c-di-GMP	0.0393	0.04	0.0383		0.0044	0.00435	0.00475		0.00807667	0.00912111	0.00838389		0.0091	0.00935	0.0106		0.0325119	0.0297381	0.0337381						Col 8 vs Col 12	161.267	7.746	<0.001	Do Not Test		Col 8 vs Col 12	2503	12.403	<0.001	Yes
3uM c-di-GMP	0.0388667	0.0374667	0.0365667	0.0376333	0.00555	0.00515	0.00475	0.00515	0.009195	0.00893611	0.00933556	0.00915556	0.01085	0.01195	0.01235	0.0117167	0.0312143	0.0288929	0.0313452	0.0304841					Col 8 vs Col 1	153.5	7.373	<0.001	Do Not Test		Col 8 vs Col 1	2302.5	12.444	<0.001	Yes
10uM c-di-GMP	0.034	0.0321	0.0313667		0.004	0.0048	0.0047		0.00766167	0.007385	0.00900056		0.01005	0.0111	0.011		0.0257738	0.0249405	0.026619						Col 8 vs Col 15	131.167	6.301	<0.001	Do Not Test		Col 8 vs Col 15	1967.5	11.693	<0.001	Yes
100nM DIF	-0.0007	0.0054	0.005		0.000816667	0.001	0.00085		0.0114017	0.0110189	0.00976167		0.00205	0.00225	0.0027		0.00140476	0.00132143	0.00140476						Col 8 vs Col 5	104.6	5.024	<0.001	Do Not Test		Col 8 vs Col 5	1597	10.542	<0.001	Yes
0.3mM cAMP	0.0019	0.000266667	0.00243333		-0.000483333	-1.66667e-05	-0.000233333		0.000337778	0.000441667	0.000278333		0.0004	0.0005	0.00015		0.000357143	-7.14286e-05	5.95238e-05						Col 8 vs Col 9	99.267	4.768	<0.001	Do Not Test		Col 8 vs Col 9	1489	11.052	<0.001	Yes
10mM 8-Br-cAMP	0.00573333	0.00666667	0.00636667		0.00153333	0.0019	0.00161667		0.00151833	0.00175444	0.00197944		0.0033	0.00315	0.0033		0.00525	0.00582143	0.00590476						Col 8 vs Col 7	98.033	4.709	<0.001	Do Not Test		Col 8 vs Col 7	1470.5	12.467	<0.001	Yes
3uM c-di-GMP + 100nM DIF	0.108033	0.108767	0.101867		0.0470333	0.0480667	0.0438167		0.0547828	0.0587806	0.0537106		0.0701	0.06725	0.06825		0.108333	0.108071	0.109393						Col 8 vs Col 14	87.033	4.181	0.003	Do Not Test		Col 8 vs Col 14	1305.5	12.903	<0.001	Yes
3uM c-di-GMP + 0.3mM cAMP	0.00566667	0.00723333	0.0051		0.0006	0.00111667	0.00101667		0.00172889	0.00178	0.00170611		0.0037	0.00265	0.00365		0.00877381	0.00739286	0.00889286						Col 8 vs Col 13	60.733	2.917	0.371	Do Not Test		Col 8 vs Col 13	911	10.793	<0.001	Yes
100nM DIF + 0.3mM cAMP																									Col 8 vs Col 4	45.8	2.2	1	Do Not Test		Col 8 vs Col 4	687	10.157	<0.001	Yes
100nM DIF + 10mM 8-Br-cAMP																									Col 8 vs Col 2	34.433	1.654	1	Do Not Test		Col 8 vs Col 2	516.5	10.154	<0.001	Yes
7.5mM DMO	0.0037	0.00383333	0.0034		0.00015	-1.66667e-05	0.00015		0.000368889	0.000382222	0.000585556		0.00035	0.0005	0.0004		-0.000119048	-7.14286e-05	0.000309524						Col 8 vs Col 3	25.367	1.218	1	Do Not Test		Col 8 vs Col 3	380.5	11.16	<0.001	Yes
3uM c-di-GMP + 7.5mM DMO	0.0161	0.0146333	0.0180333		0.00351667	0.00351667	0.00325		0.00926667	0.00956833	0.00908278		0.00855	0.00735	0.0084		0.007	0.00671429	0.00890476						Col 3 vs Col 6	144.5	6.941	<0.001	Do Not Test		Col 3 vs Col 6	2279.5	11.296	<0.001	Yes
100nM DIF + 7.5mM DMO	0.0122667	0.0125	0.0140667		0.00136667	0.0013	0.00113333		0.00471833	0.00394444	0.00348944		0.00355	0.0046	0.0046		0.00222619	0.00590476	0.00270238						Col 3 vs Col 12	135.9	6.528	<0.001	Do Not Test		Col 3 vs Col 12	2122.5	11.471	<0.001	Yes
30uM BHQ	0.00353333	0.00296667	0.00333333		0.000183333	0.000433333	0.000266667		0.00159389	0.00129889	0.00125222		0.00175	0.00175	0.00215		0.00304762	0.00335714	0.00357143						Col 3 vs Col 1	128.133	6.155	<0.001	Do Not Test		Col 3 vs Col 1	1922	11.423	<0.001	Yes
	% of 3 uM c-di-GMP, pH 6.2																								Col 3 vs Col 15	105.8	5.082	<0.001	Do Not Test		Col 3 vs Col 15	1587	10.476	<0.001	Yes
	2018-12-13				2018-12-19				2019-01-28				2019-02-07				2019-02-13								Col 3 vs Col 5	79.233	3.806	0.015	Do Not Test		Col 3 vs Col 5	1216.5	9.03	<0.001	Yes
t0																					Mean	SD	SE		Col 3 vs Col 9	73.9	3.55	0.04	Do Not Test		Col 3 vs Col 9	1108.5	9.398	<0.001	Yes
control	8.5031	8.94597	9.12312		3.23625	7.44337	5.17799		8.21602	8.95024	9.45995		4.69417	2.56046	2.56046		2.03072	0.741994	1.32778		5.53144	3.25122	0.83946		Col 3 vs Col 7	72.667	3.491	0.051	Do Not Test		Col 3 vs Col 7	1090	10.773	<0.001	Yes
1uM c-di-GMP	104.429	106.289	101.771		85.4369	84.466	92.233		88.216	99.6238	91.5716		77.6671	79.8009	90.4694		106.652	97.5527	110.674		94.4568	10.3058	2.66094		Col 3 vs Col 14	61.667	2.962	0.321	Do Not Test		Col 3 vs Col 14	925	10.958	<0.001	Yes
3uM c-di-GMP	103.277	99.5571	97.1656		107.767	100	92.233		100.431	97.6032	101.966		92.6031	101.991	105.405		102.395	94.78	102.825		100	4.45839	1.15115		Col 3 vs Col 13	35.367	1.699	1	Do Not Test		Col 3 vs Col 13	530.5	7.843	<0.001	Yes
10uM c-di-GMP	90.3454	85.2967	83.3481		77.6699	93.2039	91.2621		83.6833	80.6614	98.307		85.7752	94.7368	93.8834		84.5483	81.8146	87.321		87.4572	5.90864	1.5256		Col 3 vs Col 4	20.433	0.982	1	Do Not Test		Col 3 vs Col 4	306.5	6.025	<0.001	Yes
100nM DIF	-1.86005	14.349	13.2861		15.8576	19.4175	16.5049		124.533	120.352	106.62		17.4964	19.2034	23.0441		4.60817	4.33481	4.60817		33.4903	43.9893	11.358		Col 3 vs Col 2	9.067	0.436	1	Do Not Test		Col 3 vs Col 2	136	3.989	0.005	Yes
0.3mM cAMP	5.04872	0.708592	6.4659		-9.38511	-0.323625	-4.53074		3.68932	4.82403	3.04005		3.41394	4.26743	1.28023		1.17157	-0.234314	0.195262		1.30875	4.05246	1.04634		Col 2 vs Col 6	135.433	6.506	<0.001	Do Not Test		Col 2 vs Col 6	2143.5	11.584	<0.001	Yes
10mM 8-Br-cAMP	15.2347	17.7148	16.9176		29.7735	36.8932	31.3916		16.5837	19.1626	21.6201		28.165	26.8848	28.165		17.2221	19.0966	19.37		22.9464	6.66841	1.72178		Col 2 vs Col 12	126.833	6.092	<0.001	Do Not Test		Col 2 vs Col 12	1986.5	11.806	<0.001	Yes
3uM c-di-GMP + 100nM DIF	287.068	289.017	270.682		913.269	933.333	850.809		598.356	642.021	586.644		598.293	573.969	582.504		355.376	354.517	358.852		546.314	225.705	58.2767		Col 2 vs Col 1	119.067	5.719	<0.001	Do Not Test		Col 2 vs Col 1	1786	11.789	<0.001	Yes
3uM c-di-GMP + 0.3mM cAMP	15.0576	19.2205	13.5518		11.6505	21.6828	19.7411		18.8835	19.4417	18.6347		31.5789	22.6174	31.1522		28.7816	24.2515	29.1721		21.6945	6.23464	1.60978		Col 2 vs Col 15	96.733	4.647	<0.001	Do Not Test		Col 2 vs Col 15	1451	10.77	<0.001	Yes
100nM DIF + 0.3mM cAMP																									Col 2 vs Col 5	70.167	3.37	0.079	Do Not Test		Col 2 vs Col 5	1080.5	9.161	<0.001	Yes
100nM DIF + 10mM 8-Br-cAMP																									Col 2 vs Col 9	64.833	3.114	0.194	Do Not Test		Col 2 vs Col 9	972.5	9.612	<0.001	Yes
7.5mM DMO	9.83171	10.186	9.03454		2.91262	-0.323625	2.91262		4.02913	4.17476	6.39563		2.9872	4.26743	3.41394		-0.390523	-0.234314	1.01536		4.01417	3.50513	0.90502		Col 2 vs Col 7	63.6	3.055	0.236	Do Not Test		Col 2 vs Col 7	954	11.302	<0.001	Yes
3uM c-di-GMP + 7.5mM DMO	42.7812	38.884	47.9185		68.2848	68.2848	63.1068		101.214	104.508	99.2051		72.973	62.7312	71.6927		22.9628	22.0255	29.2111		61.0522	27.1366	7.00663		Col 2 vs Col 14	52.6	2.527	1	Do Not Test		Col 2 vs Col 14	789	11.665	<0.001	Yes
100nM DIF + 7.5mM DMO	32.5952	33.2152	37.3782		26.5372	25.2427	22.0065		51.5352	43.0825	38.1129		30.2987	39.2603	39.2603		7.30279	19.37	8.86488		30.2708	12.2944	3.17439		Col 2 vs Col 13	26.3	1.263	1	Do Not Test		Col 2 vs Col 13	394.5	7.755	<0.001	Yes
30uM BHQ	9.38884	7.88308	8.8574		3.55987	8.41424	5.17799		17.409	14.1869	13.6772		14.936	14.936	18.3499		9.9974	11.0128	11.7157		11.3001	4.2796	1.10499		Col 2 vs Col 4	11.367	0.546	1	Do Not Test		Col 2 vs Col 4	170.5	5.001	<0.001	Yes
																									Col 4 vs Col 6	124.067	5.96	<0.001	Do Not Test		Col 4 vs Col 6	1973	11.726	<0.001	Yes
	fold change of control pH 6.2																								Col 4 vs Col 12	115.467	5.546	<0.001	Do Not Test		Col 4 vs Col 12	1816	11.987	<0.001	Yes
	2018-12-13				2018-12-19				2019-01-28				2019-02-07				2019-02-13				Mean	SD	SE		Col 4 vs Col 1	107.7	5.173	<0.001	Do Not Test		Col 4 vs Col 1	1615.5	11.991	<0.001	Yes
t0																									Col 4 vs Col 15	85.367	4.101	0.004	Do Not Test		Col 4 vs Col 15	1280.5	10.856	<0.001	Yes
control	0.96	1.01	1.03		0.612245	1.40816	0.979592		0.925706	1.00843	1.06586		1.43478	0.782609	0.782609		1.48571	0.542857	0.971429		1	0.275054	0.0710186		Col 4 vs Col 5	58.8	2.824	0.497	Do Not Test		Col 4 vs Col 5	910	8.994	<0.001	Yes
1uM c-di-GMP	11.79	12	11.49		16.1633	15.9796	17.449		9.93938	11.2247	10.3175		23.7391	24.3913	27.6522		78.0286	71.3714	80.9714		28.1672	25.813	6.66488		Col 4 vs Col 9	53.467	2.568	1	Do Not Test		Col 4 vs Col 9	802	9.501	<0.001	Yes
3uM c-di-GMP	11.66	11.24	10.97		20.3878	18.9184	17.449		11.3156	10.997	11.4886		28.3043	31.1739	32.2174		74.9143	69.3429	75.2286		29.0405	24.0271	6.20376		Col 4 vs Col 7	52.233	2.509	1	Do Not Test		Col 4 vs Col 7	783.5	11.584	<0.001	Yes
10uM c-di-GMP	10.2	9.63	9.41		14.6939	17.6327	17.2653		9.42867	9.0882	11.0763		26.2174	28.9565	28.6957		61.8571	59.8571	63.8857		25.193	20.2202	5.22082		Col 4 vs Col 14	41.233	1.981	1	Do Not Test		Col 4 vs Col 14	618.5	12.159	<0.001	Yes
100nM DIF	-0.21	1.62	1.5		3	3.67347	3.12245		14.0312	13.5602	12.013		5.34783	5.86957	7.04348		3.37143	3.17143	3.37143		5.3657	4.43863	1.14605		Col 4 vs Col 13	14.933	0.717	1	Do Not Test		Col 4 vs Col 13	224	6.57	<0.001	Yes
0.3mM cAMP	0.57	0.08	0.73		-1.77551	-0.0612245	-0.857143		0.415679	0.543528	0.342525		1.04348	1.30435	0.391304		0.857143	-0.171429	0.142857		0.237037	0.766513	0.197913		Col 13 vs Col 6	109.133	5.242	<0.001	Do Not Test		Col 13 vs Col 6	1749	11.545	<0.001	Yes
10mM 8-Br-cAMP	1.72	2	1.91		5.63265	6.97959	5.93878		1.86851	2.15907	2.43596		8.6087	8.21739	8.6087		12.6	13.9714	14.1714		6.45481	4.51956	1.16694		Col 13 vs Col 12	100.533	4.829	<0.001	Do Not Test		Col 13 vs Col 12	1592	11.817	<0.001	Yes
3uM c-di-GMP + 100nM DIF	32.41	32.63	30.56		172.776	176.571	160.959		67.4173	72.3371	66.0978		182.87	175.435	178.043		260	259.371	262.543		142.001	85.0995	21.9726		Col 13 vs Col 1	92.767	4.456	<0.001	Do Not Test		Col 13 vs Col 1	1391.5	11.797	<0.001	Yes
3uM c-di-GMP + 0.3mM cAMP	1.7	2.17	1.53		2.20408	4.10204	3.73469		2.12762	2.19052	2.09959		9.65217	6.91304	9.52174		21.0571	17.7429	21.3429		7.20589	7.2001	1.85906		Col 13 vs Col 15	70.433	3.383	0.075	Do Not Test		Col 13 vs Col 15	1056.5	10.442	<0.001	Yes
100nM DIF + 0.3mM cAMP																									Col 13 vs Col 5	43.867	2.107	1	Do Not Test		Col 13 vs Col 5	686	8.127	<0.001	Yes
100nM DIF + 10mM 8-Br-cAMP																									Col 13 vs Col 9	38.533	1.851	1	Do Not Test		Col 13 vs Col 9	578	8.545	<0.001	Yes
7.5mM DMO	1.11	1.15	1.02		0.55102	-0.0612245	0.55102		0.453965	0.470374	0.720602		0.913043	1.30435	1.04348		-0.285714	-0.171429	0.742857		0.634156	0.49331	0.127372		Col 13 vs Col 7	37.3	1.792	1	Do Not Test		Col 13 vs Col 7	559.5	10.999	<0.001	Yes
3uM c-di-GMP + 7.5mM DMO	4.83	4.39	5.41		12.9184	12.9184	11.9388		11.4038	11.7751	11.1775		22.3043	19.1739	21.913		16.8	16.1143	21.3714		13.6293	5.97261	1.54212		Col 13 vs Col 14	26.3	1.263	1	Do Not Test		Col 13 vs Col 14	394.5	11.57	<0.001	Yes
100nM DIF + 7.5mM DMO	3.68	3.75	4.22		5.02041	4.77551	4.16327		5.80652	4.85415	4.29421		9.26087	12	12		5.34286	14.1714	6.48571		6.655	3.45733	0.892679		Col 14 vs Col 6	82.833	3.979	0.007	Do Not Test		Col 14 vs Col 6	1354.5	10.054	<0.001	Yes
30uM BHQ	1.06	0.89	1		0.673469	1.59184	0.979592		1.96149	1.59845	1.54102		4.56522	4.56522	5.6087		7.31429	8.05714	8.57143		3.33186	2.8554	0.737262		Col 14 vs Col 12	74.233	3.566	0.038	Do Not Test		Col 14 vs Col 12	1197.5	10.152	<0.001	Yes
																									Col 14 vs Col 1	66.467	3.193	0.148	Do Not Test		Col 14 vs Col 1	997	9.854	<0.001	Yes
																									Col 14 vs Col 15	44.133	2.12	1	Do Not Test		Col 14 vs Col 15	662	7.843	<0.001	Yes
																									Col 14 vs Col 5	17.567	0.844	1	Do Not Test		Col 14 vs Col 5	291.5	4.31	0.012	Yes
																									Col 14 vs Col 9	12.233	0.588	1	Do Not Test		Col 14 vs Col 9	183.5	3.607	0.029	Yes
																									Col 14 vs Col 7	11	0.528	1	Do Not Test		Col 14 vs Col 7	165	4.839	<0.001	Yes
																									Col 7 vs Col 6	71.833	3.45	0.059	Do Not Test		Col 7 vs Col 6	1189.5	10.085	<0.001	Yes
																									Col 7 vs Col 12	63.233	3.037	0.251	Do Not Test		Col 7 vs Col 12	1032.5	10.205	<0.001	Yes
																									Col 7 vs Col 1	55.467	2.664	0.81	Do Not Test		Col 7 vs Col 1	832	9.857	<0.001	Yes
																									Col 7 vs Col 15	33.133	1.592	1	Do Not Test		Col 7 vs Col 15	497	7.348	<0.001	Yes
																									Col 7 vs Col 5	6.567	0.315	1	Do Not Test		Col 7 vs Col 5	126.5	2.487	0.184	No
																									Col 7 vs Col 9	1.233	0.0592	1	Do Not Test		Col 7 vs Col 9	18.5	0.543	0.701	Do Not Test
																									Col 9 vs Col 6	70.6	3.391	0.073	Do Not Test		Col 9 vs Col 6	1171	11.573	<0.001	Yes
																									Col 9 vs Col 12	62	2.978	0.304	Do Not Test		Col 9 vs Col 12	1014	12.013	<0.001	Yes
																									Col 9 vs Col 1	54.233	2.605	0.964	Do Not Test		Col 9 vs Col 1	813.5	12.027	<0.001	Yes
																									Col 9 vs Col 15	31.9	1.532	1	Do Not Test		Col 9 vs Col 15	478.5	9.407	<0.001	Yes
																									Col 9 vs Col 5	5.333	0.256	1	Do Not Test		Col 9 vs Col 5	108	3.168	0.025	Do Not Test
																									Col 5 vs Col 6	65.267	3.135	0.18	Do Not Test		Col 5 vs Col 6	1063	12.593	<0.001	Yes
																									Col 5 vs Col 12	56.667	2.722	0.681	Do Not Test		Col 5 vs Col 12	906	13.395	<0.001	Yes
																									Col 5 vs Col 1	48.9	2.349	1	Do Not Test		Col 5 vs Col 1	705.5	13.869	<0.001	Yes
																									Col 5 vs Col 15	26.567	1.276	1	Do Not Test		Col 5 vs Col 15	370.5	10.867	<0.001	Yes
																									Col 15 vs Col 6	38.7	1.859	1	Do Not Test		Col 15 vs Col 6	692.5	10.238	<0.001	Yes
																									Col 15 vs Col 12	30.1	1.446	1	Do Not Test		Col 15 vs Col 12	535.5	10.527	<0.001	Yes
																									Col 15 vs Col 1	22.333	1.073	1	Do Not Test		Col 15 vs Col 1	335	9.825	<0.001	Yes
																									Col 1 vs Col 6	16.367	0.786	1	Do Not Test		Col 1 vs Col 6	357.5	7.028	<0.001	Yes
																									Col 1 vs Col 12	7.767	0.373	1	Do Not Test		Col 1 vs Col 12	200.5	5.881	<0.001	Yes
																									Col 12 vs Col 6	8.6	0.413	1	Do Not Test		Col 12 vs Col 6	157	4.605	0.001	Yes

## Sheet: 293670
	OD/min																				ANOVA on ranks -Tukey						ANOVA on ranks -SNK
Date experiment	2019-03-07				2019-03-12				2019-04-24				2019-05-10											293670						293670
t0																					Comparison	Diff of Ranks	Q	P	P<0.050		Comparison	Diff of Ranks	q	P	P<0.050
control	-6.66667e-05	7.77778e-05	2.22222e-05	1.11111e-05	-2.5e-05	2.91667e-05	0.000125	4.30556e-05	0.00015	0.00061	-0.00026	0.000166667	0.00015	-6e-05	5e-05	4.66667e-05					Col 8 vs Col 1	139.833	7.042	<0.001	Yes		Col 8 vs Col 1	1804	9.994	<0.001	Yes
1uM c-di-GMP	0.0138333	0.0128222	0.0145889		0.000941667	0.00111667	0.0015125		0.00566	0.00502	0.00518		0.00999	0.00756	0.00977						Col 8 vs Col 12	137.417	6.92	<0.001	Yes		Col 8 vs Col 12	1775	10.534	<0.001	Yes
3uM c-di-GMP	0.0207667	0.0165889	0.0161111	0.0178222	0.0014	0.00145417	0.00205417	0.00163611	0.00564	0.00659	0.00642	0.00621667	0.01188	0.01126	0.01173	0.0116233					Col 8 vs Col 15	128.583	6.475	<0.001	Yes		Col 8 vs Col 15	1669	10.665	<0.001	Yes
10uM c-di-GMP	0.0176667	0.0159	0.017		0.00190417	0.00203333	0.0024875		0.00484	0.00683	0.006		0.01166	0.01179	0.01074						Col 8 vs Col 6	128.5	6.471	<0.001	Yes		Col 8 vs Col 6	1665	11.523	<0.001	Yes
100nM DIF	-0.000266667	3.33333e-05	0.0004		0.000345833	0.000345833	0.0006875		0.00174	0.00096	0.00167		0.0026	0.0019	0.00154						Col 8 vs Col 5	108.583	5.468	<0.001	Yes		Col 8 vs Col 5	1426	10.762	<0.001	Yes
0.3mM cAMP	-0.000133333	0.000166667	0.000666667		0.0002125	0.000133333	0.000708333		-0.00049	0.00012	0.00097		0.00023	0.00018	4e-05						Col 8 vs Col 7	95.667	4.818	<0.001	Yes		Col 8 vs Col 7	1269	10.531	<0.001	Yes
10mM 8-Br-cAMP	0.00351111	0.0036	0.0033		0.000395833	0.0006125	0.0005375		0.00188	0.00123	0.00173		0.00211	0.00235	0.00257						Col 8 vs Col 14	84.25	4.243	0.002	Yes		Col 8 vs Col 14	1116	10.286	<0.001	Yes
3uM c-di-GMP + 100nM DIF	0.0634111	0.0625111	0.0602111		0.0358333	0.0370167	0.038075		0.12059	0.12831	0.10933		0.09285	0.11253	0.10854						Col 8 vs Col 9	62.25	3.135	0.181	No		Col 8 vs Col 9	837	8.674	<0.001	Yes
3uM c-di-GMP + 0.3mM cAMP	0.0074	0.00747778	0.00838889		0.00166667	0.00171667	0.0018875		0.00403	0.00391	0.00333		0.00531	0.00593	0.00571						Col 8 vs Col 2	56.667	2.854	0.454	Do Not Test		Col 8 vs Col 2	770	9.113	<0.001	Yes
100nM DIF + 0.3mM cAMP									0.00222	0.0018	0.00212		0.01661	0.01689	0.0168						Col 8 vs Col 10	52.333	2.152	1	Do Not Test		Col 8 vs Col 10	718	9.904	<0.001	Yes
100nM DIF + 10mM 8-Br-cAMP									0.0358	0.03346	0.03355		0.055	0.05681	0.05518						Col 8 vs Col 3	37.333	1.88	1	Do Not Test		Col 8 vs Col 3	538	8.893	<0.001	Yes
7.5mM DMO	0.000555556	0.000777778	0.000677778		-5.41667e-05	0.000116667	8.75e-05		-0.00022	-0.00075	-0.0003		0.00011	0.00019	0.00026						Col 8 vs Col 4	36.25	1.825	1	Do Not Test		Col 8 vs Col 4	522	10.763	<0.001	Yes
3uM c-di-GMP + 7.5mM DMO	0.0319667	0.0285667	0.0334222		0.0043625	0.00465417	0.00384167		0.00633	0.00781	0.00676		0.00982	0.00966	0.00962						Col 8 vs Col 13	27.25	1.372	1	Do Not Test		Col 8 vs Col 13	399	10.933	<0.001	Yes
100nM DIF + 7.5mM DMO	0.0021	0.00216667	0.0025		0.001025	0.000770833	0.0012875		0.00252	0.0042	0.00328		0.00383	0.00371	0.00375						Col 8 vs Col 11	4.5	0.185	1	Do Not Test		Col 8 vs Col 11	72	2.939	0.038	Yes
30uM BHQ	0.0007	0.000822222	0.000733333		-9.16667e-05	0.000145833	-4.16667e-05		0.00092	0.00027	0.00013		0.0004	0.00035	0.00035						Col 11 vs Col 1	135.333	5.565	<0.001	Yes		Col 11 vs Col 1	1732	10.279	<0.001	Yes
	% of 3 uM c-di-GMP, pH 6.2																				Col 11 vs Col 12	132.917	5.465	<0.001	Yes		Col 11 vs Col 12	1703	10.882	<0.001	Yes
	2019-03-07				2019-03-12				2019-04-24				2019-05-10				% of 3 uM c-di-GMP, pH 6.2				Col 11 vs Col 15	124.083	5.102	<0.001	Yes		Col 11 vs Col 15	1597	11.052	<0.001	Yes
t0																	Mean	SD	SE		Col 11 vs Col 6	124	5.099	<0.001	Yes		Col 11 vs Col 6	1593	12.023	<0.001	Yes
control	-0.374065	0.436409	0.124688		-1.52801	1.78268	7.64007		2.41287	9.81233	-4.18231		1.29051	-0.516203	0.430169		1.44409	3.82476	1.10411		Col 11 vs Col 5	104.083	4.28	0.002	Yes		Col 11 vs Col 5	1354	11.237	<0.001	Yes
1uM c-di-GMP	77.6185	71.9451	81.8579		57.5552	68.2513	92.4448		91.0456	80.7507	83.3244		85.9478	65.0416	84.0551		78.3198	10.643	3.07236		Col 11 vs Col 7	91.167	3.749	0.019	Yes		Col 11 vs Col 7	1197	11.032	<0.001	Yes
3uM c-di-GMP	116.521	93.0798	90.399		85.5688	88.8795	125.552		90.7239	106.005	103.271		102.208	96.8741	100.918		100	11.8557	3.42245		Col 11 vs Col 14	79.75	3.279	0.109	No		Col 11 vs Col 14	1044	10.819	<0.001	Yes
10uM c-di-GMP	99.1272	89.2145	95.3865		116.384	124.278	152.037		77.8552	109.866	96.5147		100.315	101.434	92.4003		104.568	19.338	5.5824		Col 11 vs Col 9	57.75	2.375	1	Do Not Test		Col 11 vs Col 9	765	9.053	<0.001	Yes
100nM DIF	-1.49626	0.187032	2.24439		21.1375	21.1375	42.0204		27.9893	15.4424	26.8633		22.3688	16.3464	13.2492		17.2908	12.669	3.65724		Col 11 vs Col 2	52.167	2.145	1	Do Not Test		Col 11 vs Col 2	698	9.628	<0.001	Yes
0.3mM cAMP	-0.74813	0.935162	3.74065		12.9881	8.14941	43.2937		-7.88204	1.93029	15.6032		1.97878	1.54861	0.344135		6.82349	13.0798	3.77582		Col 11 vs Col 10	47.833	1.703	1	Do Not Test		Col 11 vs Col 10	646	10.678	<0.001	Yes
10mM 8-Br-cAMP	19.7007	20.1995	18.5162		24.1935	37.4363	32.8523		30.2413	19.7855	27.8284		18.1531	20.218	22.1107		24.2696	6.35677	1.83504		Col 11 vs Col 3	32.833	1.35	1	Do Not Test		Col 11 vs Col 3	466	9.609	<0.001	Yes
3uM c-di-GMP + 100nM DIF	355.798	350.748	337.843		2190.15	2262.48	2327.16		1939.79	2063.97	1758.66		798.824	968.139	933.811		1357.28	806.311	232.762		Col 11 vs Col 4	31.75	1.305	1	Do Not Test		Col 11 vs Col 4	450	12.33	<0.001	Yes
3uM c-di-GMP + 0.3mM cAMP	41.5212	41.9576	47.0698		101.868	104.924	115.365		64.8257	62.8954	53.5657		45.684	51.0181	49.1253		64.9849	26.7127	7.71129		Col 11 vs Col 13	22.75	0.935	1	Do Not Test		Col 11 vs Col 13	327	13.35	<0.001	Yes
100nM DIF + 0.3mM cAMP									35.7105	28.9544	34.1019		142.902	145.311	144.537		88.5862	61.0226	24.9124		Col 13 vs Col 1	112.583	5.669	<0.001	Yes		Col 13 vs Col 1	1405	8.978	<0.001	Yes
100nM DIF + 10mM 8-Br-cAMP									575.871	538.231	539.678		473.186	488.758	474.735		515.077	42.2191	17.2359		Col 13 vs Col 12	110.167	5.548	<0.001	Yes		Col 13 vs Col 12	1376	9.523	<0.001	Yes
7.5mM DMO	3.11721	4.36409	3.80299		-3.3107	7.13073	5.34805		-3.53887	-12.0643	-4.82574		0.946372	1.63464	2.23688		0.403443	5.40717	1.56092		Col 13 vs Col 15	101.333	5.103	<0.001	Yes		Col 13 vs Col 15	1270	9.585	<0.001	Yes
3uM c-di-GMP + 7.5mM DMO	179.364	160.287	187.531		266.638	284.465	234.805		101.823	125.63	108.74		84.4852	83.1087	82.7646		158.303	72.8205	21.0215		Col 13 vs Col 6	101.25	5.099	<0.001	Yes		Col 13 vs Col 6	1266	10.506	<0.001	Yes
100nM DIF + 7.5mM DMO	11.783	12.1571	14.0274		62.6486	47.1138	78.6927		40.5362	67.5603	52.7614		32.951	31.9186	32.2627		40.3677	22.1619	6.39758		Col 13 vs Col 5	81.333	4.096	0.004	Yes		Col 13 vs Col 5	1027	9.466	<0.001	Yes
30uM BHQ	3.92768	4.61347	4.11471		-5.60272	8.91341	-2.54669		14.7989	4.34316	2.09115		3.44135	3.01118	3.01118		3.6764	5.05422	1.45903		Col 13 vs Col 7	68.417	3.445	0.06	No		Col 13 vs Col 7	870	9.016	<0.001	Yes
																					Col 13 vs Col 14	57	2.87	0.43	Do Not Test		Col 13 vs Col 14	717	8.485	<0.001	Yes
																					Col 13 vs Col 9	35	1.763	1	Do Not Test		Col 13 vs Col 9	438	6.042	<0.001	Yes
	fold change of control pH 6.2																fold change of control pH 6.2				Col 13 vs Col 2	29.417	1.481	1	Do Not Test		Col 13 vs Col 2	371	6.132	<0.001	Yes
	2019-03-07				2019-03-12				2019-04-24				2019-05-10				Mean	SD	SE		Col 13 vs Col 10	25.083	1.031	1	Do Not Test		Col 13 vs Col 10	319	6.578	<0.001	Yes
t0																					Col 13 vs Col 3	10.083	0.508	1	Do Not Test		Col 13 vs Col 3	139	3.809	0.019	Yes
control	-6	7	2		-0.580645	0.677419	2.90323		0.9	3.66	-1.56		3.21429	-1.28571	1.07143		1	3.24733	0.937423		Col 13 vs Col 4	9	0.453	1	Do Not Test		Col 13 vs Col 4	123	5.021	<0.001	Yes
1uM c-di-GMP	1245	1154	1313		21.871	25.9355	35.129		33.96	30.12	31.08		214.071	162	209.357		372.96	527.242	152.202		Col 4 vs Col 1	103.583	5.216	<0.001	Yes		Col 4 vs Col 1	1282	8.872	<0.001	Yes
3uM c-di-GMP	1869	1493	1450		32.5161	33.7742	47.7097		33.84	39.54	38.52		254.571	241.286	251.357		482.093	689.573	199.063		Col 4 vs Col 12	101.167	5.095	<0.001	Yes		Col 4 vs Col 12	1253	9.457	<0.001	Yes
10uM c-di-GMP	1590	1431	1530		44.2258	47.2258	57.7742		29.04	40.98	36		249.857	252.643	230.143		461.574	643.197	185.675		Col 4 vs Col 15	92.333	4.65	<0.001	Yes		Col 4 vs Col 15	1147	9.519	<0.001	Yes
100nM DIF	-24	3	36		8.03226	8.03226	15.9677		10.44	5.76	10.02		55.7143	40.7143	33		16.8901	21.1811	6.11445		Col 4 vs Col 6	92.25	4.646	<0.001	Yes		Col 4 vs Col 6	1143	10.535	<0.001	Yes
0.3mM cAMP	-12	15	60		4.93548	3.09677	16.4516		-2.94	0.72	5.82		4.92857	3.85714	0.857143		8.39389	17.8658	5.15741		Col 4 vs Col 5	72.333	3.643	0.028	Yes		Col 4 vs Col 5	904	9.368	<0.001	Yes
10mM 8-Br-cAMP	316	324	297		9.19355	14.2258	12.4839		11.28	7.38	10.38		45.2143	50.3571	55.0714		96.0488	131.661	38.0073		Col 4 vs Col 7	59.417	2.992	0.291	Do Not Test		Col 4 vs Col 7	747	8.84	<0.001	Yes
3uM c-di-GMP + 100nM DIF	5707	5626	5419		832.258	859.742	884.323		723.54	769.86	655.98		1989.64	2411.36	2325.86		2350.38	2050.26	591.858		Col 4 vs Col 14	48	2.417	1	Do Not Test		Col 4 vs Col 14	594	8.193	<0.001	Yes
3uM c-di-GMP + 0.3mM cAMP	666	673	755		38.7097	39.871	43.8387		24.18	23.46	19.98		113.786	127.071	122.357		220.604	291.255	84.0781		Col 4 vs Col 9	26	1.309	1	Do Not Test		Col 4 vs Col 9	315	5.207	0.002	Yes
100nM DIF + 0.3mM cAMP									13.32	10.8	12.72		355.929	361.929	360		185.783	190.075	77.5976		Col 4 vs Col 2	20.417	1.028	1	Do Not Test		Col 4 vs Col 2	248	5.114	0.002	Yes
100nM DIF + 10mM 8-Br-cAMP									214.8	200.76	201.3		1178.57	1217.36	1182.43		699.203	540.885	220.815		Col 4 vs Col 10	16.083	0.661	1	Do Not Test		Col 4 vs Col 10	196	5.37	<0.001	Yes
7.5mM DMO	50	70	61		-1.25806	2.70968	2.03226		-1.32	-4.5	-1.8		2.35714	4.07143	5.57143		15.7387	27.3695	7.9009		Col 4 vs Col 3	1.083	0.0546	1	Do Not Test		Col 4 vs Col 3	16	0.653	0.644	No
3uM c-di-GMP + 7.5mM DMO	2877	2571	3008		101.323	108.097	89.2258		37.98	46.86	40.56		210.429	207	206.143		791.968	1227.47	354.34		Col 3 vs Col 1	102.5	5.162	<0.001	Yes		Col 3 vs Col 1	1266	9.555	<0.001	Yes
100nM DIF + 7.5mM DMO	189	195	225		23.8065	17.9032	29.9032		15.12	25.2	19.68		82.0714	79.5	80.3571		81.8785	77.7336	22.4398		Col 3 vs Col 12	100.083	5.04	<0.001	Yes		Col 3 vs Col 12	1237	10.266	<0.001	Yes
30uM BHQ	63	74	66		-2.12903	3.3871	-0.967742		5.52	1.62	0.78		8.57143	7.5	7.5		19.5651	29.3011	8.45849		Col 3 vs Col 15	91.25	4.595	<0.001	Yes		Col 3 vs Col 15	1131	10.424	<0.001	Yes
																					Col 3 vs Col 6	91.167	4.591	<0.001	Yes		Col 3 vs Col 6	1127	11.679	<0.001	Yes
																					Col 3 vs Col 5	71.25	3.588	0.035	Yes		Col 3 vs Col 5	888	10.509	<0.001	Yes
																					Col 3 vs Col 7	58.333	2.938	0.347	Do Not Test		Col 3 vs Col 7	731	10.083	<0.001	Yes
																					Col 3 vs Col 14	46.917	2.363	1	Do Not Test		Col 3 vs Col 14	578	9.554	<0.001	Yes
																					Col 3 vs Col 9	24.917	1.255	1	Do Not Test		Col 3 vs Col 9	299	6.165	<0.001	Yes
																					Col 3 vs Col 2	19.333	0.974	1	Do Not Test		Col 3 vs Col 2	232	6.357	<0.001	Yes
																					Col 3 vs Col 10	15	0.617	1	Do Not Test		Col 3 vs Col 10	180	7.348	<0.001	Yes
																					Col 10 vs Col 1	87.5	3.598	0.034	Yes		Col 10 vs Col 1	1086	9.013	<0.001	Yes
																					Col 10 vs Col 12	85.083	3.498	0.049	Yes		Col 10 vs Col 12	1057	9.742	<0.001	Yes
																					Col 10 vs Col 15	76.25	3.135	0.18	No		Col 10 vs Col 15	951	9.855	<0.001	Yes
																					Col 10 vs Col 6	76.167	3.132	0.182	Do Not Test		Col 10 vs Col 6	947	11.207	<0.001	Yes
																					Col 10 vs Col 5	56.25	2.313	1	Do Not Test		Col 10 vs Col 5	708	9.766	<0.001	Yes
																					Col 10 vs Col 7	43.333	1.782	1	Do Not Test		Col 10 vs Col 7	551	9.108	<0.001	Yes
																					Col 10 vs Col 14	31.917	1.312	1	Do Not Test		Col 10 vs Col 14	398	8.207	<0.001	Yes
																					Col 10 vs Col 9	9.917	0.408	1	Do Not Test		Col 10 vs Col 9	119	3.261	0.055	No
																					Col 10 vs Col 2	4.333	0.178	1	Do Not Test		Col 10 vs Col 2	52	2.123	0.133	Do Not Test
																					Col 2 vs Col 1	83.167	4.188	0.003	Yes		Col 2 vs Col 1	1034	9.53	<0.001	Yes
																					Col 2 vs Col 12	80.75	4.066	0.005	Yes		Col 2 vs Col 12	1005	10.415	<0.001	Yes
																					Col 2 vs Col 15	71.917	3.622	0.031	Do Not Test		Col 2 vs Col 15	899	10.639	<0.001	Yes
																					Col 2 vs Col 6	71.833	3.617	0.031	Do Not Test		Col 2 vs Col 6	895	12.345	<0.001	Yes
																					Col 2 vs Col 5	51.917	2.614	0.938	Do Not Test		Col 2 vs Col 5	656	10.843	<0.001	Yes
																					Col 2 vs Col 7	39	1.964	1	Do Not Test		Col 2 vs Col 7	499	10.289	<0.001	Yes
																					Col 2 vs Col 14	27.583	1.389	1	Do Not Test		Col 2 vs Col 14	346	9.48	<0.001	Yes
																					Col 2 vs Col 9	5.583	0.281	1	Do Not Test		Col 2 vs Col 9	67	2.735	0.053	Do Not Test
																					Col 9 vs Col 1	77.583	3.907	0.01	Yes		Col 9 vs Col 1	967	10.021	<0.001	Yes
																					Col 9 vs Col 12	75.167	3.785	0.016	Yes		Col 9 vs Col 12	938	11.101	<0.001	Yes
																					Col 9 vs Col 15	66.333	3.34	0.088	Do Not Test		Col 9 vs Col 15	832	11.476	<0.001	Yes
																					Col 9 vs Col 6	66.25	3.336	0.089	Do Not Test		Col 9 vs Col 6	828	13.686	<0.001	Yes
																					Col 9 vs Col 5	46.333	2.333	1	Do Not Test		Col 9 vs Col 5	589	12.145	<0.001	Yes
																					Col 9 vs Col 7	33.417	1.683	1	Do Not Test		Col 9 vs Col 7	432	11.837	<0.001	Yes
																					Col 9 vs Col 14	22	1.108	1	Do Not Test		Col 9 vs Col 14	279	11.39	<0.001	Yes
																					Col 14 vs Col 1	55.583	2.799	0.538	No		Col 14 vs Col 1	688	8.142	<0.001	Yes
																					Col 14 vs Col 12	53.167	2.677	0.779	Do Not Test		Col 14 vs Col 12	659	9.09	<0.001	Yes
																					Col 14 vs Col 15	44.333	2.233	1	Do Not Test		Col 14 vs Col 15	553	9.141	<0.001	Yes
																					Col 14 vs Col 6	44.25	2.228	1	Do Not Test		Col 14 vs Col 6	549	11.32	<0.001	Yes
																					Col 14 vs Col 5	24.333	1.225	1	Do Not Test		Col 14 vs Col 5	310	8.494	<0.001	Yes
																					Col 14 vs Col 7	11.417	0.575	1	Do Not Test		Col 14 vs Col 7	153	6.246	<0.001	Yes
																					Col 7 vs Col 1	44.167	2.224	1	Do Not Test		Col 7 vs Col 1	535	7.379	<0.001	Yes
																					Col 7 vs Col 12	41.75	2.102	1	Do Not Test		Col 7 vs Col 12	506	8.364	<0.001	Yes
																					Col 7 vs Col 15	32.917	1.658	1	Do Not Test		Col 7 vs Col 15	400	8.248	<0.001	Yes
																					Col 7 vs Col 6	32.833	1.653	1	Do Not Test		Col 7 vs Col 6	396	10.85	<0.001	Yes
																					Col 7 vs Col 5	12.917	0.65	1	Do Not Test		Col 7 vs Col 5	157	6.409	<0.001	Yes
																					Col 5 vs Col 1	31.25	1.574	1	Do Not Test		Col 5 vs Col 1	378	6.248	<0.001	Yes
																					Col 5 vs Col 12	28.833	1.452	1	Do Not Test		Col 5 vs Col 12	349	7.196	<0.001	Yes
																					Col 5 vs Col 15	20	1.007	1	Do Not Test		Col 5 vs Col 15	243	6.658	<0.001	Yes
																					Col 5 vs Col 6	19.917	1.003	1	Do Not Test		Col 5 vs Col 6	239	9.757	<0.001	Yes
																					Col 6 vs Col 1	11.333	0.571	1	Do Not Test		Col 6 vs Col 1	139	2.866	0.178	No
																					Col 6 vs Col 12	8.917	0.449	1	Do Not Test		Col 6 vs Col 12	110	3.014	0.084	Do Not Test
																					Col 6 vs Col 15	0.0833	0.0042	1	Do Not Test		Col 6 vs Col 15	4	0.163	0.908	Do Not Test
																					Col 15 vs Col 1	11.25	0.567	1	Do Not Test		Col 15 vs Col 1	135	3.699	0.024	Do Not Test
																					Col 15 vs Col 12	8.833	0.445	1	Do Not Test		Col 15 vs Col 12	106	4.327	0.002	Do Not Test
																					Col 12 vs Col 1	2.417	0.122	1	Do Not Test		Col 12 vs Col 1	29	1.184	0.403	Do Not Test

## Sheet: 280357
	DeltaOD/min																								ANOVA on ranks -Tukey						ANOVA on ranks -SNK
Date experiment	2019-08-08				2019-08-09				2019-08-19				2019-08-21				2019-09-10											280357						280357
t0	0.000343333	0.000283333	0.000283333		0.000243333	0.000283333	0.000263333		0.00218667	0.00216	0.00229		0.000213333	0.000263333	0.00018		0.00115667	0.00111333	0.00125						Comparison	Diff of Ranks	q	P	P<0.050		Comparison	Diff of Ranks	q	P	P<0.050
control	0.000323333	0.000416667	0.00028	0.00034	0.000556667	0.00047	0.00059	0.000538889	0.00348333	0.00362	0.00374667	0.00361667	0.000253333	0.00031	0.000396667	0.00032	0.00206	0.00163333	0.00164333	0.00177889					Col 8 vs Col 1	2822	11.193	<0.001	Yes		Col 8 vs Col 1	2822	11.193	<0.001	Yes
1uM c-di-GMP	0.00164	0.00205667	0.00160667		0.00274	0.00241	0.00254		0.02873	0.0288533	0.0272233		0.00133	0.00131333	0.00119667		0.01207	0.01013	0.0123933						Col 8 vs Col 5	2699	10.705	<0.001	Yes		Col 8 vs Col 5	2699	11.468	<0.001	Yes
3uM c-di-GMP	0.00211	0.00291333	0.00251	0.00251111	0.00297	0.00317	0.00333	0.00315667	0.02674	0.0280667	0.0312333	0.02868	0.00147667	0.00187	0.00178667	0.00171111	0.0131967	0.0136567	0.01457	0.0138078					Col 8 vs Col 12	2466	9.781	<0.001	Yes		Col 8 vs Col 12	2466	11.282	<0.001	Yes
10uM c-di-GMP	0.00244	0.00267667	0.00265		0.00295667	0.00301333	0.00295		0.0245933	0.0291767	0.02559		0.00215333	0.00205667	0.00202		0.01271	0.0132367	0.0128333						Col 8 vs Col 10	2343.5	9.295	<0.001	Yes		Col 8 vs Col 10	2343.5	11.613	<0.001	Yes
100nM DIF	0.00037	0.000613333	0.00049		0.00054	0.0004	0.000516667		0.00372	0.00381667	0.00447333		0.000443333	0.000243333	0.00033		0.00214333	0.00199333	0.00168						Col 8 vs Col 6	2323	9.214	<0.001	Yes		Col 8 vs Col 6	2323	12.554	<0.001	Yes
0.3mM cAMP	0.000596667	0.00093	0.000686667		0.00062	0.000736667	0.000686667		0.00400667	0.00414667	0.00420333		0.000526667	0.000453333	0.000476667		0.00261333	0.00225	0.00243667						Col 8 vs Col 14	1979.5	7.852	<0.001	Yes		Col 8 vs Col 14	1979.5	11.764	<0.001	Yes
10mM 8-Br-cAMP	0.000716667	0.00047	0.000663333		0.00105667	0.00101	0.00111333		0.00692333	0.00686333	0.00718333		0.00065	0.000723333	0.000736667		0.00458	0.00489	0.00417667						Col 8 vs Col 7	1896	7.52	<0.001	Yes		Col 8 vs Col 7	1896	12.515	<0.001	Yes
3uM c-di-GMP + 100nM DIF	0.00303333	0.00705667	0.00853667		0.00137	0.00704667	0.00674333		0.0490833	0.0520433	0.0534867		0.00654667	0.00643667	0.00554		0.04864	0.0424833	0.0368667						Col 8 vs Col 9	1223	4.851	0.044	Yes		Col 8 vs Col 9	1223	9.078	<0.001	Yes
3uM c-di-GMP + 0.3mM cAMP	0.00180333	0.00171	0.00154333		0.00172667	0.00178667	0.00199		0.0139367	0.01251	0.0131		0.00132667	0.00124667	0.00123667		0.00848333	0.00764667	0.00750667						Col 8 vs Col 15	1196	4.744	0.056	No		Col 8 vs Col 15	1196	10.14	<0.001	Yes
100nM DIF + 0.3mM cAMP	0.000336667	0.000673333	0.000683333		0.00071	0.00062	0.000673333		0.00414	0.00444667	0.00474		0.000493333	0.000433333	0.00054		0.00268667	0.00273	0.00263						Col 8 vs Col 11	945	3.748	0.336	Do Not Test		Col 8 vs Col 11	945	9.34	<0.001	Yes
100nM DIF + 10mM 8-Br-cAMP	0.00257	0.00237	0.00198		0.00150333	0.00153333	0.00157333		0.01277	0.0134967	0.0139533		0.00140667	0.00177333	0.00154		0.01261	0.0125933	0.01266						Col 8 vs Col 2	784	3.11	0.664	Do Not Test		Col 8 vs Col 2	784	9.288	<0.001	Yes
7.5mM DMO	0.000403333	0.000306667	0.000546667		0.000523333	0.000573333	0.00053		0.00662	0.00561	0.00611		0.000353333	0.000483333	0.000413333		0.00242333	0.00224333	0.00230333						Col 8 vs Col 13	498	1.975	0.988	Do Not Test		Col 8 vs Col 13	498	7.363	<0.001	Yes
3uM c-di-GMP + 7.5mM DMO	0.00287333	0.00336333	0.00276667		0.0025	0.00230333	0.00223667		0.01704	0.01768	0.0184067		0.00198	0.00168333	0.00173667		0.0194433	0.01974	0.02109						Col 8 vs Col 4	393	1.559	0.999	Do Not Test		Col 8 vs Col 4	393	7.726	<0.001	Yes
100nM DIF + 7.5mM DMO	0.000736667	0.00093	0.00097		0.000783333	0.000933333	0.0009		0.0105667	0.0109167	0.00922667		0.00075	0.000456667	0.000853333		0.00234667	0.00216	0.00170667						Col 8 vs Col 3	377	1.495	0.999	Do Not Test		Col 8 vs Col 3	377	11.057	<0.001	Yes
30uM BHQ	0.00168	0.00185	0.00205333		0.00209667	0.00226	0.00206667		0.01667	0.01525	0.0156633		0.000943333	0.00105333	0.00103667		0.00706667	0.00705333	0.00702667						Col 3 vs Col 1	2445	9.698	<0.001	Yes		Col 3 vs Col 1	2445	10.389	<0.001	Yes
																									Col 3 vs Col 5	2322	9.21	<0.001	Yes		Col 3 vs Col 5	2322	10.623	<0.001	Yes
	% of 3 uM c-di-GMP, pH 6.2																				% of 3 uM c-di-GMP, pH 6.2				Col 3 vs Col 12	2089	8.286	<0.001	Yes		Col 3 vs Col 12	2089	10.352	<0.001	Yes
	2019-08-08				2019-08-09				2019-08-19				2019-08-21				2019-09-10				Mean	SD	SE		Col 3 vs Col 10	1966.5	7.8	<0.001	Yes		Col 3 vs Col 10	1966.5	10.628	<0.001	Yes
t0	13.6726	11.2832	11.2832		7.70855	8.97571	8.34213		7.62436	7.53138	7.98466		12.4675	15.3896	10.5195		8.37692	8.06309	9.05287		9.88502	2.45124	0.632907		Col 3 vs Col 6	1946	7.719	<0.001	Yes		Col 3 vs Col 6	1946	11.565	<0.001	Yes
control	12.8761	16.5929	11.1504		17.6346	14.8891	18.6906		12.1455	12.622	13.0637		14.8052	18.1169	23.1818		14.9191	11.8291	11.9015		14.9612	3.3416	0.862798		Col 3 vs Col 14	1602.5	6.356	<0.001	Yes		Col 3 vs Col 14	1602.5	10.578	<0.001	Yes
1uM c-di-GMP	65.3097	81.9027	63.9823		86.8004	76.3464	80.4646		100.174	100.604	94.921		77.7273	76.7532	69.9351		87.4145	73.3644	89.7562		81.6971	11.5201	2.97448		Col 3 vs Col 7	1519	6.025	0.002	Yes		Col 3 vs Col 7	1519	11.275	<0.001	Yes
3uM c-di-GMP	84.0265	116.018	99.9558		94.0866	100.422	105.491		93.2357	97.8615	108.903		86.2987	109.286	104.416		95.5742	98.9056	105.52		100	8.66567	2.23747		Col 3 vs Col 9	846	3.356	0.536	No		Col 3 vs Col 9	846	7.172	<0.001	Yes
10uM c-di-GMP	97.1681	106.593	105.531		93.6642	95.4593	93.453		85.7508	101.732	89.2259		125.844	120.195	118.052		92.0496	95.8638	92.9428		100.902	12.0338	3.10711		Col 3 vs Col 15	819	3.249	0.592	Do Not Test		Col 3 vs Col 15	819	8.094	<0.001	Yes
100nM DIF	14.7345	24.4248	19.5133		17.1067	12.6716	16.3675		12.9707	13.3078	15.5974		25.9091	14.2208	19.2857		15.5227	14.4363	12.1671		16.5491	4.13124	1.06668		Col 3 vs Col 11	568	2.253	0.959	Do Not Test		Col 3 vs Col 11	568	6.729	<0.001	Yes
0.3mM cAMP	23.7611	37.0354	27.3451		19.641	23.3369	21.7529		13.9702	14.4584	14.656		30.7792	26.4935	27.8571		18.9265	16.2952	17.6471		22.2637	6.71834	1.73467		Col 3 vs Col 2	407	1.614	0.999	Do Not Test		Col 3 vs Col 2	407	6.017	<0.001	Yes
10mM 8-Br-cAMP	28.5398	18.7168	26.4159		33.4741	31.9958	35.2693		24.1399	23.9307	25.0465		37.987	42.2727	43.0519		33.1697	35.4148	30.2487		31.3116	6.9704	1.79975		Col 3 vs Col 13	121	0.48	1	Do Not Test		Col 3 vs Col 13	121	2.379	0.212	No
3uM c-di-GMP + 100nM DIF	120.796	281.018	339.956		43.4002	223.231	213.622		171.141	181.462	186.495		382.597	376.169	323.766		352.265	307.677	266.999		251.373	99.4297	25.6726		Col 3 vs Col 4	16	0.0635	1	Do Not Test		Col 3 vs Col 4	16	0.469	0.74	Do Not Test
3uM c-di-GMP + 0.3mM cAMP	71.8142	68.0973	61.4602		54.699	56.5998	63.0412		48.5937	43.6192	45.6764		77.5325	72.8571	72.2727		61.4388	55.3794	54.3655		60.4965	10.4696	2.70323		Col 4 vs Col 1	2429	9.634	<0.001	Yes		Col 4 vs Col 1	2429	11.113	<0.001	Yes
100nM DIF + 0.3mM cAMP	13.4071	26.8142	27.2124		22.4921	19.641	21.3305		14.4351	15.5044	16.5272		28.8312	25.3247	31.5584		19.4576	19.7715	19.0472		21.4236	5.50362	1.42103		Col 4 vs Col 5	2306	9.147	<0.001	Yes		Col 4 vs Col 5	2306	11.427	<0.001	Yes
100nM DIF + 10mM 8-Br-cAMP	102.345	94.3805	78.8496		47.6241	48.5744	49.8416		44.5258	47.0595	48.6518		82.2078	103.636	90		91.3253	91.2046	91.6875		74.1276	23.1696	5.98236		Col 4 vs Col 12	2073	8.222	<0.001	Yes		Col 4 vs Col 12	2073	11.203	<0.001	Yes
7.5mM DMO	16.0619	12.2124	21.7699		16.5787	18.1626	16.7899		23.0823	19.5607	21.304		20.6494	28.2468	24.1558		17.5505	16.2469	16.6814		19.2702	4.00785	1.03482		Col 4 vs Col 10	1950.5	7.737	<0.001	Yes		Col 4 vs Col 10	1950.5	11.592	<0.001	Yes
3uM c-di-GMP + 7.5mM DMO	114.425	133.938	110.177		79.1975	72.9673	70.8553		59.4142	61.6457	64.1795		115.714	98.3766	101.494		140.814	142.963	152.74		101.26	32.0701	8.28046		Col 4 vs Col 6	1930	7.655	<0.001	Yes		Col 4 vs Col 6	1930	12.74	<0.001	Yes
100nM DIF + 7.5mM DMO	29.3363	37.0354	38.6283		24.8152	29.5671	28.5111		36.8433	38.0637	32.1711		43.8312	26.6883	49.8701		16.9953	15.6434	12.3602		30.6907	10.5105	2.71379		Col 4 vs Col 14	1586.5	6.293	<0.001	Yes		Col 4 vs Col 14	1586.5	11.776	<0.001	Yes
30uM BHQ	66.9027	73.6726	81.7699		66.4203	71.5945	65.4699		58.1241	53.1729	54.6141		55.1299	61.5584	60.5844		51.1789	51.0823	50.8892		61.4776	9.36294	2.4175		Col 4 vs Col 7	1503	5.962	0.002	Yes		Col 4 vs Col 7	1503	12.743	<0.001	Yes
																					fold change of control pH 6.2				Col 4 vs Col 9	830	3.292	0.569	Do Not Test		Col 4 vs Col 9	830	8.203	<0.001	Yes
	fold change of control pH 6.2																				Mean	SD	SE		Col 4 vs Col 15	803	3.185	0.626	Do Not Test		Col 4 vs Col 15	803	9.513	<0.001	Yes
	2019-08-08				2019-08-09				2019-08-19				2019-08-21				2019-09-10								Col 4 vs Col 11	552	2.189	0.969	Do Not Test		Col 4 vs Col 11	552	8.161	<0.001	Yes
t0	1.0098	0.833333	0.833333		0.451546	0.525773	0.48866		0.604608	0.597235	0.63318		0.666667	0.822917	0.5625		0.650219	0.625859	0.702686		0.667221	0.151044	0.0389994		Col 4 vs Col 2	391	1.551	0.999	Do Not Test		Col 4 vs Col 2	391	7.687	<0.001	Yes
control	0.95098	1.22549	0.823529		1.03299	0.872165	1.09485		0.963134	1.00092	1.03594		0.791667	0.96875	1.23958		1.15803	0.918176	0.923798		1	0.134356	0.0346906		Col 4 vs Col 13	105	0.416	1	Do Not Test		Col 4 vs Col 13	105	3.08	0.029	Do Not Test
1uM c-di-GMP	4.82353	6.04902	4.72549		5.08454	4.47216	4.7134		7.94378	7.97788	7.52719		4.15625	4.10417	3.73958		6.78513	5.69457	6.9669		5.65091	1.45849	0.376581		Col 13 vs Col 1	2324	9.218	<0.001	Yes		Col 13 vs Col 1	2324	11.516	<0.001	Yes
3uM c-di-GMP	6.20588	8.56863	7.38235		5.51134	5.88247	6.17938		7.39355	7.76037	8.63594		4.61458	5.84375	5.58333		7.41849	7.67708	8.19051		6.85651	1.241	0.320426		Col 13 vs Col 5	2201	8.73	<0.001	Yes		Col 13 vs Col 5	2201	11.895	<0.001	Yes
10uM c-di-GMP	7.17647	7.87255	7.79412		5.4866	5.59175	5.47423		6.8	8.06728	7.07558		6.72917	6.42708	6.3125		7.14491	7.44097	7.21424		6.8405	0.843607	0.217818		Col 13 vs Col 12	1968	7.806	<0.001	Yes		Col 13 vs Col 12	1968	11.696	<0.001	Yes
100nM DIF	1.08824	1.80392	1.44118		1.00206	0.742268	0.958763		1.02857	1.0553	1.23687		1.38542	0.760417	1.03125		1.20487	1.12055	0.94441		1.12027	0.270761	0.0699102		Col 13 vs Col 10	1845.5	7.32	<0.001	Yes		Col 13 vs Col 10	1845.5	12.182	<0.001	Yes
0.3mM cAMP	1.7549	2.73529	2.01961		1.15052	1.36701	1.27423		1.10783	1.14654	1.16221		1.64583	1.41667	1.48958		1.46908	1.26483	1.36977		1.49159	0.426365	0.110087		Col 13 vs Col 6	1825	7.239	<0.001	Yes		Col 13 vs Col 6	1825	13.546	<0.001	Yes
10mM 8-Br-cAMP	2.10784	1.38235	1.95098		1.96082	1.87423	2.06598		1.91429	1.8977	1.98618		2.03125	2.26042	2.30208		2.57464	2.74891	2.34791		2.0937	0.324663	0.0838276		Col 13 vs Col 14	1481.5	5.876	0.003	Yes		Col 13 vs Col 14	1481.5	12.56	<0.001	Yes
3uM c-di-GMP + 100nM DIF	8.92157	20.7549	25.1078		2.54227	13.0763	12.5134		13.5714	14.3899	14.7889		20.4583	20.1146	17.3125		27.3429	23.8819	20.7245		17.0334	6.56319	1.69461		Col 13 vs Col 7	1398	5.545	0.007	Yes		Col 13 vs Col 7	1398	13.817	<0.001	Yes
3uM c-di-GMP + 0.3mM cAMP	5.30392	5.02941	4.53922		3.20412	3.31546	3.69278		3.85346	3.45899	3.62212		4.14583	3.89583	3.86458		4.76889	4.29856	4.21986		4.08087	0.620198	0.160135		Col 13 vs Col 9	725	2.876	0.773	Do Not Test		Col 13 vs Col 9	725	8.589	<0.001	Yes
100nM DIF + 0.3mM cAMP	0.990196	1.98039	2.0098		1.31753	1.15052	1.24948		1.1447	1.22949	1.3106		1.54167	1.35417	1.6875		1.51031	1.53467	1.47845		1.43263	0.292271	0.0754639		Col 13 vs Col 15	698	2.769	0.817	Do Not Test		Col 13 vs Col 15	698	10.32	<0.001	Yes
100nM DIF + 10mM 8-Br-cAMP	7.55882	6.97059	5.82353		2.78969	2.84536	2.91959		3.53088	3.7318	3.85806		4.39583	5.54167	4.8125		7.08869	7.07933	7.1168		5.07088	1.7692	0.456806		Col 13 vs Col 11	447	1.773	0.996	Do Not Test		Col 13 vs Col 11	447	8.788	<0.001	Yes
7.5mM DMO	1.18627	0.901961	1.60784		0.971134	1.06392	0.983505		1.83041	1.55115	1.6894		1.10417	1.51042	1.29167		1.36227	1.26109	1.29482		1.30734	0.282027	0.0728191		Col 13 vs Col 2	286	1.134	1	Do Not Test		Col 13 vs Col 2	286	8.388	<0.001	Yes
3uM c-di-GMP + 7.5mM DMO	8.45098	9.89216	8.13725		4.63918	4.27423	4.15052		4.71152	4.88848	5.0894		6.1875	5.26042	5.42708		10.93	11.0968	11.8557		6.99942	2.78003	0.7178		Col 2 vs Col 1	2038	8.084	<0.001	Yes		Col 2 vs Col 1	2038	11.014	<0.001	Yes
100nM DIF + 7.5mM DMO	2.16667	2.73529	2.85294		1.45361	1.73196	1.6701		2.92166	3.01843	2.55115		2.34375	1.42708	2.66667		1.31918	1.21424	0.9594		2.06881	0.704537	0.181911		Col 2 vs Col 5	1915	7.596	<0.001	Yes		Col 2 vs Col 5	1915	11.381	<0.001	Yes
30uM BHQ	4.94118	5.44118	6.03922		3.89072	4.19381	3.83505		4.60922	4.21659	4.33088		2.94792	3.29167	3.23958		3.97252	3.96502	3.95003		4.19097	0.818087	0.211229		Col 2 vs Col 12	1682	6.672	<0.001	Yes		Col 2 vs Col 12	1682	11.103	<0.001	Yes
																									Col 2 vs Col 10	1559.5	6.186	<0.001	Yes		Col 2 vs Col 10	1559.5	11.576	<0.001	Yes
																									Col 2 vs Col 6	1539	6.104	0.001	Yes		Col 2 vs Col 6	1539	13.048	<0.001	Yes
																									Col 2 vs Col 14	1195.5	4.742	0.056	No		Col 2 vs Col 14	1195.5	11.816	<0.001	Yes
																									Col 2 vs Col 7	1112	4.411	0.112	Do Not Test		Col 2 vs Col 7	1112	13.174	<0.001	Yes
																									Col 2 vs Col 9	439	1.741	0.997	Do Not Test		Col 2 vs Col 9	439	6.49	<0.001	Yes
																									Col 2 vs Col 15	412	1.634	0.998	Do Not Test		Col 2 vs Col 15	412	8.099	<0.001	Yes
																									Col 2 vs Col 11	161	0.639	1	Do Not Test		Col 2 vs Col 11	161	4.722	<0.001	Yes
																									Col 11 vs Col 1	1877	7.445	<0.001	Yes		Col 11 vs Col 1	1877	11.155	<0.001	Yes
																									Col 11 vs Col 5	1754	6.957	<0.001	Yes		Col 11 vs Col 5	1754	11.578	<0.001	Yes
																									Col 11 vs Col 12	1521	6.033	0.002	Yes		Col 11 vs Col 12	1521	11.29	<0.001	Yes
																									Col 11 vs Col 10	1398.5	5.547	0.007	Yes		Col 11 vs Col 10	1398.5	11.857	<0.001	Yes
																									Col 11 vs Col 6	1378	5.466	0.009	Yes		Col 11 vs Col 6	1378	13.619	<0.001	Yes
																									Col 11 vs Col 14	1034.5	4.103	0.195	Do Not Test		Col 11 vs Col 14	1034.5	12.256	<0.001	Yes
																									Col 11 vs Col 7	951	3.772	0.325	Do Not Test		Col 11 vs Col 7	951	14.06	<0.001	Yes
																									Col 11 vs Col 9	278	1.103	1	Do Not Test		Col 11 vs Col 9	278	5.465	<0.001	Yes
																									Col 11 vs Col 15	251	0.996	1	Do Not Test		Col 11 vs Col 15	251	7.362	<0.001	Yes
																									Col 15 vs Col 1	1626	6.449	<0.001	Yes		Col 15 vs Col 1	1626	10.733	<0.001	Yes
																									Col 15 vs Col 5	1503	5.962	0.002	Yes		Col 15 vs Col 5	1503	11.156	<0.001	Yes
																									Col 15 vs Col 12	1270	5.037	0.028	Yes		Col 15 vs Col 12	1270	10.767	<0.001	Yes
																									Col 15 vs Col 10	1147.5	4.551	0.084	No		Col 15 vs Col 10	1147.5	11.341	<0.001	Yes
																									Col 15 vs Col 6	1127	4.47	0.099	Do Not Test		Col 15 vs Col 6	1127	13.352	<0.001	Yes
																									Col 15 vs Col 14	783.5	3.108	0.665	Do Not Test		Col 15 vs Col 14	783.5	11.584	<0.001	Yes
																									Col 15 vs Col 7	700	2.776	0.814	Do Not Test		Col 15 vs Col 7	700	13.761	<0.001	Yes
																									Col 15 vs Col 9	27	0.107	1	Do Not Test		Col 15 vs Col 9	27	0.792	0.576	No
																									Col 9 vs Col 1	1599	6.342	<0.001	Yes		Col 9 vs Col 1	1599	11.869	<0.001	Yes
																									Col 9 vs Col 5	1476	5.854	0.003	Yes		Col 9 vs Col 5	1476	12.514	<0.001	Yes
																									Col 9 vs Col 12	1243	4.93	0.037	Yes		Col 9 vs Col 12	1243	12.285	<0.001	Yes
																									Col 9 vs Col 10	1120.5	4.444	0.105	Do Not Test		Col 9 vs Col 10	1120.5	13.275	<0.001	Yes
																									Col 9 vs Col 6	1100	4.363	0.122	Do Not Test		Col 9 vs Col 6	1100	16.263	<0.001	Yes
																									Col 9 vs Col 14	756.5	3.001	0.717	Do Not Test		Col 9 vs Col 14	756.5	14.872	<0.001	Yes
																									Col 9 vs Col 7	673	2.669	0.854	Do Not Test		Col 9 vs Col 7	673	19.739	<0.001	Yes
																									Col 7 vs Col 1	926	3.673	0.372	No		Col 7 vs Col 1	926	7.851	<0.001	Yes
																									Col 7 vs Col 5	803	3.185	0.626	Do Not Test		Col 7 vs Col 5	803	7.936	<0.001	Yes
																									Col 7 vs Col 12	570	2.261	0.958	Do Not Test		Col 7 vs Col 12	570	6.753	<0.001	Yes
																									Col 7 vs Col 10	447.5	1.775	0.996	Do Not Test		Col 7 vs Col 10	447.5	6.616	<0.001	Yes
																									Col 7 vs Col 6	427	1.694	0.998	Do Not Test		Col 7 vs Col 6	427	8.394	<0.001	Yes
																									Col 7 vs Col 14	83.5	0.331	1	Do Not Test		Col 7 vs Col 14	83.5	2.449	0.083	No
																									Col 14 vs Col 1	842.5	3.342	0.543	Do Not Test		Col 14 vs Col 1	842.5	8.327	<0.001	Yes
																									Col 14 vs Col 5	719.5	2.854	0.783	Do Not Test		Col 14 vs Col 5	719.5	8.524	<0.001	Yes
																									Col 14 vs Col 12	486.5	1.93	0.991	Do Not Test		Col 14 vs Col 12	486.5	7.193	<0.001	Yes
																									Col 14 vs Col 10	364	1.444	1	Do Not Test		Col 14 vs Col 10	364	7.156	<0.001	Yes
																									Col 14 vs Col 6	343.5	1.362	1	Do Not Test		Col 14 vs Col 6	343.5	10.075	<0.001	Yes
																									Col 6 vs Col 1	499	1.979	0.988	Do Not Test		Col 6 vs Col 1	499	5.912	<0.001	Yes
																									Col 6 vs Col 5	376	1.491	0.999	Do Not Test		Col 6 vs Col 5	376	5.559	<0.001	Yes
																									Col 6 vs Col 12	143	0.567	1	Do Not Test		Col 6 vs Col 12	143	2.811	0.115	No
																									Col 6 vs Col 10	20.5	0.0813	1	Do Not Test		Col 6 vs Col 10	20.5	0.601	0.671	Do Not Test
																									Col 10 vs Col 1	478.5	1.898	0.992	Do Not Test		Col 10 vs Col 1	478.5	7.074	<0.001	Yes
																									Col 10 vs Col 5	355.5	1.41	1	Do Not Test		Col 10 vs Col 5	355.5	6.989	<0.001	Yes
																									Col 10 vs Col 12	122.5	0.486	1	Do Not Test		Col 10 vs Col 12	122.5	3.593	0.011	Do Not Test
																									Col 12 vs Col 1	356	1.412	1	Do Not Test		Col 12 vs Col 1	356	6.999	<0.001	Yes
																									Col 12 vs Col 5	233	0.924	1	Do Not Test		Col 12 vs Col 5	233	6.834	<0.001	Yes
																									Col 5 vs Col 1	123	0.488	1	Do Not Test		Col 5 vs Col 1	123	3.608	0.011	Yes

## Sheet: ecmB_ST
																													ANOVA on ranks -Tukey						ANOVA on ranks -SNK
Date experiment	2018-11-06				2018-11-09				2019-11-22				2019-04-03				2019-04-11				2019-04-18											ecmB_ST						ecmB_ST
t0																													Comparison	Diff of Ranks	Q	P	P<0.050		Comparison	Diff of Ranks	q	P	P<0.050
control	0.00075	0.000594444	0.00116111	0.000835185	0.000271429	0.000261905	0.000235714	0.000256349	0.000158824	0.000225735	0.000146324	0.000176961	0.0002	0.0003	0.0003	0.000266667	0.00065	0.00035	0.0004	0.000466667	0.00134	0.0012	0.00144	0.00132667					Col 11 vs Col 1	217.944	7.324	<0.001	Yes		Col 11 vs Col 1	4166	12.575	<0.001	Yes
1uM c-di-GMP	0.0198556	0.0196778	0.0197		0.00606667	0.0062619	0.00683095		0.0180794	0.0173551	0.0171838		0.012	0.0111	0.0158		0.07616	0.07129	0.07608		0.10212	0.09936	0.11932						Col 11 vs Col 12	203	6.822	<0.001	Yes		Col 11 vs Col 12	3894	12.592	<0.001	Yes
3uM c-di-GMP	0.02685	0.0278056	0.0263333	0.0269963	0.0101286	0.00949048	0.0107286	0.0101159	0.0241691	0.0246706	0.0234132	0.0240843	0.015	0.0155	0.0169	0.0158	0.08911	0.09711	0.09068	0.0923	0.14002	0.14232	0.1478	0.14338					Col 11 vs Col 15	196.472	6.602	<0.001	Yes		Col 11 vs Col 15	3772.5	13.135	<0.001	Yes
10uM c-di-GMP	0.0273333	0.0237278	0.025		0.00930476	0.00965952	0.0100024		0.0257735	0.0254912	0.0233971		0.0152	0.0164	0.0182		0.09012	0.09608	0.09939		0.17094	0.1523	0.1612						Col 11 vs Col 6	181.611	6.103	<0.001	Yes		Col 11 vs Col 6	3504.5	13.217	<0.001	Yes
100nM DIF	0.00696111	0.00752778	0.00792222		0.00177619	0.00179048	0.00197619		0.000605882	0.000710294	0.00106471		0.0017	0.0019	0.0017		0.00939	0.00876	0.00962		0.00462	0.00414	0.0036						Col 11 vs Col 5	164.222	5.519	<0.001	Yes		Col 11 vs Col 5	3147	12.945	<0.001	Yes
0.3mM cAMP	0.00163333	0.00132222	0.00114444		0.000504762	0.000247619	0.000361905		0.00151618	0.000973529	0.00105662		0.0012	0.0006	0.0003		0.00965	0.00795	0.00885		0.0062	0.0049	0.00428						Col 11 vs Col 14	129.833	4.363	0.001	Yes		Col 11 vs Col 14	2488	11.255	<0.001	Yes
10mM 8-Br-cAMP	0.0114556	0.0108333	0.0122278		0.0047881	0.0043381	0.00495476		0.00847206	0.00809191	0.00683529		0.0066	0.0073	0.0085		0.04208	0.03277	0.04189		0.08144	0.08536	0.0843						Col 11 vs Col 7	122.5	4.117	0.004	Yes		Col 11 vs Col 10	2341	11.763	<0.001	Yes
3uM c-di-GMP + 100nM DIF	0.0529556	0.0475	0.0475222		0.0277714	0.0286738	0.0298429		0.0549824	0.0545912	0.0531993		0.0434	0.047	0.0481		0.182	0.14891	0.14976		0.4154	0.34376	0.34968						Col 11 vs Col 10	121.056	3.523	0.045	Yes		Col 11 vs Col 7	2340	13.222	<0.001	Yes
3uM c-di-GMP + 0.3mM cAMP	0.0150056	0.0149889	0.0149333		0.00685714	0.0070119	0.00628333		0.0168169	0.0183721	0.0185721		0.0111	0.0117	0.013		0.08825	0.09191	0.09483		0.15594	0.16376	0.16118						Col 11 vs Col 2	83.806	2.816	0.51	No		Col 11 vs Col 2	1641.5	10.595	<0.001	Yes
100nM DIF + 0.3mM cAMP													0.0012	0.0015	0.0015		0.0871	0.08725	0.0999		0.0179	0.01828	0.02216						Col 11 vs Col 9	74.75	2.512	1	Do Not Test		Col 11 vs Col 9	1465.5	11.028	<0.001	Yes
100nM DIF + 10mM 8-Br-cAMP													0.0447	0.0477	0.0463		0.18827	0.17459	0.19265		0.31192	0.40652	0.30312						Col 11 vs Col 13	55.278	1.858	1	Do Not Test		Col 11 vs Col 13	1102	9.942	<0.001	Yes
7.5mM DMO	5.55556e-05	0.000277778	0.000244444		0.000711905	0.000545238	0.00103571		0.000783088	0.000755882	0.000613971		0.0004	0.0006	0.0007		0.00195	0.00134	0.0012		0.00214	0.00222	0.00204						Col 11 vs Col 3	48.667	1.635	1	Do Not Test		Col 11 vs Col 3	977	11.003	<0.001	Yes
3uM c-di-GMP + 7.5mM DMO	0.0245944	0.0270167	0.0273778		0.0140881	0.0152929	0.0161905		0.025061	0.0259713	0.0229838		0.0104	0.0088	0.009		0.06659	0.05825	0.05851		0.16796	0.2106	0.1971						Col 11 vs Col 4	44.722	1.503	1	Do Not Test		Col 11 vs Col 4	907	13.589	<0.001	Yes
100nM DIF + 7.5mM DMO	0.0111389	0.0130278	0.0114056		0.00657619	0.0069	0.00661667		0.00853088	0.00778971	0.00488162		0.0052	0.0057	0.0065		0.04851	0.04459	0.04178		0.01234	0.01114	0.00996						Col 11 vs Col 8	1	0.0336	1	Do Not Test		Col 11 vs Col 8	24	0.537	0.704	No
30uM BHQ	0.00151111	0.00241667	0.00166667		0.00103571	0.000480952	-0.0033619		0.000469853	0.000455147	0.000290441		0.0011	0.0014	0.0015		0.00068	-0.00061	0.00069		0.00314	0.00368	0.00402						Col 8 vs Col 1	216.944	8.929	<0.001	Yes		Col 8 vs Col 1	4142	13.394	<0.001	Yes
	% of 3 uM c-di-GMP, pH 6.2																								% of 3 uM c-di-GMP, pH 6.2				Col 8 vs Col 12	202	8.314	<0.001	Yes		Col 8 vs Col 12	3870	13.475	<0.001	Yes
	2018-11-06				2018-11-09				2019-11-22				2019-04-03				2019-04-11				2019-04-18				Mean	SD	SE		Col 8 vs Col 15	195.472	8.045	<0.001	Yes		Col 8 vs Col 15	3748.5	14.137	<0.001	Yes
t0																													Col 8 vs Col 6	180.611	7.434	<0.001	Yes		Col 8 vs Col 6	3480.5	14.317	<0.001	Yes
control	2.77816	2.20195	4.301		2.68319	2.58905	2.33014		0.659448	0.937271	0.607547		1.26582	1.89873	1.89873		0.704225	0.379198	0.433369		0.934579	0.836937	1.00432		1.5802	1.06705	0.251505		Col 8 vs Col 5	163.222	6.718	<0.001	Yes		Col 8 vs Col 5	3123	14.127	<0.001	Yes
1uM c-di-GMP	73.5492	72.8907	72.973		59.9718	61.9018	67.5271		75.0672	72.06	71.3486		75.9494	70.2532	100		82.5135	77.2373	82.4269		71.2233	69.2984	83.2194		74.4117	8.94115	2.10745		Col 8 vs Col 14	128.833	5.302	<0.001	Yes		Col 8 vs Col 14	2464	12.381	<0.001	Yes
3uM c-di-GMP	99.4581	102.998	97.5442		100.126	93.8177	106.057		100.352	102.434	97.2136		94.9367	98.1013	106.962		96.5439	105.211	98.2449		97.6566	99.2607	103.083		100	3.75329	0.884658		Col 8 vs Col 7	121.5	5.001	<0.001	Yes		Col 8 vs Col 10	2317	13.092	<0.001	Yes
10uM c-di-GMP	101.248	87.8927	92.6053		91.9818	95.4888	98.8781		107.014	105.841	97.1465		96.2025	103.797	115.19		97.6381	104.095	107.681		119.222	106.221	112.429		102.254	8.3747	1.97393		Col 8 vs Col 10	120.056	4.034	0.006	Yes		Col 8 vs Col 7	2316	14.949	<0.001	Yes
100nM DIF	25.7854	27.8845	29.3456		17.5584	17.6997	19.5355		2.51567	2.9492	4.42074		10.7595	12.0253	10.7595		10.1733	9.49079	10.4225		3.22221	2.88743	2.51081		12.2192	8.93497	2.10599		Col 8 vs Col 2	82.806	3.408	0.069	Do Not Test		Col 8 vs Col 2	1617.5	12.172	<0.001	Yes
0.3mM cAMP	6.05021	4.89779	4.23926		4.9898	2.44783	3.57759		6.29529	4.04217	4.38716		7.59494	3.79747	1.89873		10.455	8.61322	9.5883		4.32417	3.41749	2.98507		5.20009	2.43942	0.574977		Col 8 vs Col 9	73.75	3.035	0.252	Do Not Test		Col 8 vs Col 9	1441.5	13.006	<0.001	Yes
10mM 8-Br-cAMP	42.4338	40.129	45.2943		47.3325	42.884	48.9801		35.1767	33.5983	28.3807		41.7722	46.2025	53.7975		45.5905	35.5038	45.3846		56.8001	59.5341	58.7948		44.8661	8.67467	2.04464		Col 8 vs Col 13	54.278	2.234	1	Do Not Test		Col 8 vs Col 13	1078	12.141	<0.001	Yes
3uM c-di-GMP + 100nM DIF	196.159	175.95	176.032		274.533	283.454	295.01		228.291	226.667	220.888		274.684	297.468	304.43		197.183	161.333	162.254		289.72	239.754	243.883		235.983	49.6003	11.6909		Col 8 vs Col 3	47.667	1.962	1	Do Not Test		Col 8 vs Col 3	953	14.278	<0.001	Yes
3uM c-di-GMP + 0.3mM cAMP	55.5838	55.522	55.3162		67.786	69.3159	62.1136		69.8252	76.2823	77.1127		70.2532	74.0506	82.2785		95.6121	99.5775	102.741		108.76	114.214	112.415		80.4866	20.0551	4.72702		Col 8 vs Col 4	43.722	1.8	1	Do Not Test		Col 8 vs Col 4	883	19.754	<0.001	Yes
100nM DIF + 0.3mM cAMP													7.59494	9.49367	9.49367		94.3662	94.5287	108.234		12.4843	12.7493	15.4554		40.4889	44.1536	14.7179		Col 4 vs Col 1	173.222	7.129	<0.001	Yes		Col 4 vs Col 1	3259	11.347	<0.001	Yes
100nM DIF + 10mM 8-Br-cAMP													282.911	301.899	293.038		203.976	189.155	208.722		217.548	283.526	211.41		243.576	45.3432	15.1144		Col 4 vs Col 12	158.278	6.514	<0.001	Yes		Col 4 vs Col 12	2987	11.265	<0.001	Yes
7.5mM DMO	0.20579	1.02895	0.905474		7.0375	5.38993	10.2385		3.25145	3.13848	2.54926		2.53165	3.79747	4.43038		2.11268	1.45179	1.30011		1.49254	1.54833	1.42279		2.99073	2.5043	0.590268		Col 4 vs Col 15	151.75	6.246	<0.001	Yes		Col 4 vs Col 15	2865.5	11.787	<0.001	Yes
3uM c-di-GMP + 7.5mM DMO	91.103	100.075	101.413		139.267	151.177	160.05		104.055	107.835	95.4307		65.8228	55.6962	56.962		72.1452	63.1094	63.3911		117.143	146.882	137.467		101.613	34.5184	8.13607		Col 4 vs Col 6	136.889	5.634	<0.001	Yes		Col 4 vs Col 6	2597.5	11.75	<0.001	Yes
100nM DIF + 7.5mM DMO	41.2608	48.2576	42.2486		65.0086	68.2096	65.4088		35.4209	32.3435	20.2689		32.9114	36.0759	41.1392		52.5569	48.3099	45.2654		8.6065	7.76956	6.94658		38.7783	18.8211	4.43618		Col 4 vs Col 5	119.5	4.918	<0.001	Yes		Col 4 vs Col 5	2240	11.255	<0.001	Yes
30uM BHQ	5.59748	8.95185	6.17369		10.2385	4.75443	-33.234		1.95087	1.88981	1.20594		6.96203	8.86076	9.49367		0.736728	-0.660888	0.747562		2.18998	2.56661	2.80374		2.29049	9.49861	2.23884		Col 4 vs Col 14	85.111	3.503	0.048	Yes		Col 4 vs Col 14	1581	8.933	<0.001	Yes
																													Col 4 vs Col 7	77.778	3.201	0.144	No		Col 4 vs Col 10	1434	9.256	<0.001	Yes
	fold change of control pH 6.2																								fold change of control pH 6.2				Col 4 vs Col 10	76.333	2.565	1	Do Not Test		Col 4 vs Col 7	1433	10.784	<0.001	Yes
	2018-11-06				2018-11-09				2019-11-22				2019-04-03				2019-04-11				2019-04-18				Mean	SD	SE		Col 4 vs Col 2	39.083	1.609	1	Do Not Test		Col 4 vs Col 2	734.5	6.627	<0.001	Yes
t0																													Col 4 vs Col 9	30.028	1.236	1	Do Not Test		Col 4 vs Col 9	558.5	6.29	<0.001	Yes
control	0.898004	0.711752	1.39024		1.05882	1.02167	0.919505		0.897507	1.27562	0.82687		0.75	1.125	1.125		1.39286	0.75	0.857143		1.01005	0.904523	1.08543		1	0.205819	0.0485121		Col 4 vs Col 13	10.556	0.434	1	Do Not Test		Col 4 vs Col 13	195	2.922	0.097	No
1uM c-di-GMP	23.7738	23.561	23.5876		23.6656	24.4272	26.6471		102.166	98.0734	97.1053		45	41.625	59.25		163.2	152.764	163.029		76.9749	74.8945	89.9397		72.7602	49.2159	11.6003		Col 4 vs Col 3	3.944	0.162	1	Do Not Test		Col 4 vs Col 3	70	1.566	0.268	Do Not Test
3uM c-di-GMP	32.1486	33.2927	31.5299		39.5108	37.0217	41.8514		136.579	139.413	132.307		56.25	58.125	63.375		190.95	208.093	194.314		105.543	107.276	111.407		95.4993	60.5819	14.2793		Col 3 vs Col 1	169.278	6.967	<0.001	Yes		Col 3 vs Col 1	3189	12.027	<0.001	Yes
10uM c-di-GMP	32.7273	28.4102	29.9335		36.2972	37.6811	39.0186		145.645	144.05	132.216		57	61.5	68.25		193.114	205.886	212.979		128.849	114.799	121.508		99.4369	64.0661	15.1005		Col 3 vs Col 12	154.333	6.352	<0.001	Yes		Col 3 vs Col 12	2917	11.999	<0.001	Yes
100nM DIF	8.33481	9.0133	9.48559		6.92879	6.98452	7.70898		3.42382	4.01385	6.01662		6.375	7.125	6.375		20.1214	18.7714	20.6143		3.48241	3.1206	2.71357		8.36717	5.65805	1.33362		Col 3 vs Col 15	147.806	6.083	<0.001	Yes		Col 3 vs Col 15	2795.5	12.646	<0.001	Yes
0.3mM cAMP	1.95565	1.58315	1.37029		1.96904	0.965944	1.41176		8.56787	5.50139	5.97091		4.5	2.25	1.125		20.6786	17.0357	18.9643		4.67337	3.69347	3.22613		5.85792	6.35515	1.49792		Col 3 vs Col 6	132.944	5.472	<0.001	Yes		Col 3 vs Col 6	2527.5	12.7	<0.001	Yes
10mM 8-Br-cAMP	13.7162	12.9712	14.6408		18.678	16.9226	19.3282		47.8753	45.7271	38.626		24.75	27.375	31.875		90.1714	70.2214	89.7643		61.3869	64.3417	63.5427		41.773	25.9958	6.12726		Col 3 vs Col 5	115.556	4.756	<0.001	Yes		Col 3 vs Col 5	2170	12.262	<0.001	Yes
3uM c-di-GMP + 100nM DIF	63.4058	56.8736	56.9002		108.334	111.854	116.415		310.704	308.493	300.627		162.75	176.25	180.375		390	319.093	320.914		313.116	259.116	263.578		212.155	108.964	25.6831		Col 3 vs Col 14	81.167	3.341	0.088	No		Col 3 vs Col 14	1511	9.753	<0.001	Yes
3uM c-di-GMP + 0.3mM cAMP	17.9667	17.9468	17.8803		26.7492	27.3529	24.5108		95.0319	103.82	104.95		41.625	43.875	48.75		189.107	196.95	203.207		117.543	123.437	121.492		84.5664	64.5429	15.2129		Col 3 vs Col 7	73.833	3.039	0.249	Do Not Test		Col 3 vs Col 10	1364	10.265	<0.001	Yes
100nM DIF + 0.3mM cAMP													4.5	5.625	5.625		186.643	186.964	214.071		13.4925	13.7789	16.7035		71.9337	93.3957	31.1319		Col 3 vs Col 10	72.389	2.433	1	Do Not Test		Col 3 vs Col 7	1363	12.297	<0.001	Yes
100nM DIF + 10mM 8-Br-cAMP													167.625	178.875	173.625		403.436	374.121	412.821		235.116	306.422	228.482		275.614	100.685	33.5618		Col 3 vs Col 2	35.139	1.446	1	Do Not Test		Col 3 vs Col 2	664.5	7.484	<0.001	Yes
7.5mM DMO	0.0665188	0.332594	0.292683		2.77709	2.12693	4.04025		4.42521	4.27147	3.46953		1.5	2.25	2.625		4.17857	2.87143	2.57143		1.61307	1.67337	1.53769		2.36793	1.37168	0.323307		Col 3 vs Col 9	26.083	1.074	1	Do Not Test		Col 3 vs Col 9	488.5	7.319	<0.001	Yes
3uM c-di-GMP + 7.5mM DMO	29.4479	32.3481	32.7805		54.9567	59.6563	63.1579		141.619	146.763	129.881		39	33	33.75		142.693	124.821	125.379		126.603	158.744	148.568		90.176	51.0827	12.0403		Col 3 vs Col 13	6.611	0.272	1	Do Not Test		Col 3 vs Col 13	125	2.796	0.048	Do Not Test
100nM DIF + 7.5mM DMO	13.337	15.5987	13.6563		25.6533	26.9164	25.8111		48.2078	44.0194	27.5859		19.5	21.375	24.375		103.95	95.55	89.5286		9.30151	8.39698	7.50754		34.4595	30.583	7.20848		Col 13 vs Col 1	162.667	6.695	<0.001	Yes		Col 13 vs Col 1	3064	12.603	<0.001	Yes
30uM BHQ	1.80931	2.89357	1.99557		4.04025	1.87616	-13.1146		2.65512	2.57202	1.64127		4.125	5.25	5.625		1.45714	-1.30714	1.47857		2.36683	2.77387	3.03015		1.73156	4.01884	0.947249		Col 13 vs Col 12	147.722	6.08	<0.001	Yes		Col 13 vs Col 12	2792	12.63	<0.001	Yes
																													Col 13 vs Col 15	141.194	5.811	<0.001	Yes		Col 13 vs Col 15	2670.5	13.418	<0.001	Yes
																													Col 13 vs Col 6	126.333	5.2	<0.001	Yes		Col 13 vs Col 6	2402.5	13.575	<0.001	Yes
																													Col 13 vs Col 5	108.944	4.484	<0.001	Yes		Col 13 vs Col 5	2045	13.2	<0.001	Yes
																													Col 13 vs Col 14	74.556	3.069	0.226	Do Not Test		Col 13 vs Col 14	1386	10.43	<0.001	Yes
																													Col 13 vs Col 7	67.222	2.767	0.595	Do Not Test		Col 13 vs Col 10	1239	11.179	<0.001	Yes
																													Col 13 vs Col 10	65.778	2.21	1	Do Not Test		Col 13 vs Col 7	1238	13.943	<0.001	Yes
																													Col 13 vs Col 2	28.528	1.174	1	Do Not Test		Col 13 vs Col 2	539.5	8.083	<0.001	Yes
																													Col 13 vs Col 9	19.472	0.801	1	Do Not Test		Col 13 vs Col 9	363.5	8.132	<0.001	Yes
																													Col 9 vs Col 1	143.194	5.894	<0.001	Yes		Col 9 vs Col 1	2700.5	12.216	<0.001	Yes
																													Col 9 vs Col 12	128.25	5.278	<0.001	Yes		Col 9 vs Col 12	2428.5	12.202	<0.001	Yes
																													Col 9 vs Col 15	121.722	5.01	<0.001	Yes		Col 9 vs Col 15	2307	13.036	<0.001	Yes
																													Col 9 vs Col 6	106.861	4.398	0.001	Yes		Col 9 vs Col 6	2039	13.161	<0.001	Yes
																													Col 9 vs Col 5	89.472	3.682	0.024	Yes		Col 9 vs Col 5	1681.5	12.654	<0.001	Yes
																													Col 9 vs Col 14	55.083	2.267	1	Do Not Test		Col 9 vs Col 14	1022.5	9.225	<0.001	Yes
																													Col 9 vs Col 7	47.75	1.965	1	Do Not Test		Col 9 vs Col 10	875.5	9.86	<0.001	Yes
																													Col 9 vs Col 10	46.306	1.556	1	Do Not Test		Col 9 vs Col 7	874.5	13.102	<0.001	Yes
																													Col 9 vs Col 2	9.056	0.373	1	Do Not Test		Col 9 vs Col 2	176	3.937	0.005	Yes
																													Col 2 vs Col 1	134.139	5.521	<0.001	Yes		Col 2 vs Col 1	2524.5	12.685	<0.001	Yes
																													Col 2 vs Col 12	119.194	4.906	<0.001	Yes		Col 2 vs Col 12	2252.5	12.728	<0.001	Yes
																													Col 2 vs Col 15	112.667	4.637	<0.001	Yes		Col 2 vs Col 15	2131	13.755	<0.001	Yes
																													Col 2 vs Col 6	97.806	4.025	0.006	Yes		Col 2 vs Col 6	1863	14.02	<0.001	Yes
																													Col 2 vs Col 5	80.417	3.31	0.098	No		Col 2 vs Col 5	1505.5	13.583	<0.001	Yes
																													Col 2 vs Col 14	46.028	1.894	1	Do Not Test		Col 2 vs Col 14	846.5	9.534	<0.001	Yes
																													Col 2 vs Col 7	38.694	1.593	1	Do Not Test		Col 2 vs Col 10	699.5	10.48	<0.001	Yes
																													Col 2 vs Col 10	37.25	1.252	1	Do Not Test		Col 2 vs Col 7	698.5	15.627	<0.001	Yes
																													Col 10 vs Col 1	96.889	3.256	0.119	No		Col 7 vs Col 1	1826	10.318	<0.001	Yes
																													Col 10 vs Col 12	81.944	2.754	0.619	Do Not Test		Col 7 vs Col 12	1554	10.03	<0.001	Yes
																													Col 10 vs Col 15	75.417	2.534	1	Do Not Test		Col 7 vs Col 15	1432.5	10.78	<0.001	Yes
																													Col 10 vs Col 6	60.556	2.035	1	Do Not Test		Col 7 vs Col 6	1164.5	10.506	<0.001	Yes
																													Col 10 vs Col 5	43.167	1.451	1	Do Not Test		Col 7 vs Col 5	807	9.089	<0.001	Yes
																													Col 10 vs Col 14	8.778	0.295	1	Do Not Test		Col 7 vs Col 14	148	2.217	0.26	No
																													Col 10 vs Col 7	1.444	0.0485	1	Do Not Test		Col 7 vs Col 10	1	0.0224	0.987	Do Not Test
																													Col 7 vs Col 1	95.444	3.928	0.009	Do Not Test		Col 10 vs Col 1	1825	11.78	<0.001	Yes
																													Col 7 vs Col 12	80.5	3.313	0.097	Do Not Test		Col 10 vs Col 12	1553	11.687	<0.001	Yes
																													Col 7 vs Col 15	73.972	3.045	0.245	Do Not Test		Col 10 vs Col 15	1431.5	12.915	<0.001	Yes
																													Col 7 vs Col 6	59.111	2.433	1	Do Not Test		Col 10 vs Col 6	1163.5	13.104	<0.001	Yes
																													Col 7 vs Col 5	41.722	1.717	1	Do Not Test		Col 10 vs Col 5	806	12.076	<0.001	Yes
																													Col 7 vs Col 14	7.333	0.302	1	Do Not Test		Col 10 vs Col 14	147	3.289	0.02	Do Not Test
																													Col 14 vs Col 1	88.111	3.626	0.03	Do Not Test		Col 14 vs Col 1	1678	12.628	<0.001	Yes
																													Col 14 vs Col 12	73.167	3.011	0.273	Do Not Test		Col 14 vs Col 12	1406	12.685	<0.001	Yes
																													Col 14 vs Col 15	66.639	2.743	0.64	Do Not Test		Col 14 vs Col 15	1284.5	14.466	<0.001	Yes
																													Col 14 vs Col 6	51.778	2.131	1	Do Not Test		Col 14 vs Col 6	1016.5	15.229	<0.001	Yes
																													Col 14 vs Col 5	34.389	1.415	1	Do Not Test		Col 14 vs Col 5	659	14.743	<0.001	Yes
																													Col 5 vs Col 1	53.722	2.211	1	Do Not Test		Col 5 vs Col 1	1019	9.194	<0.001	Yes
																													Col 5 vs Col 12	38.778	1.596	1	Do Not Test		Col 5 vs Col 12	747	8.413	<0.001	Yes
																													Col 5 vs Col 15	32.25	1.327	1	Do Not Test		Col 5 vs Col 15	625.5	9.371	<0.001	Yes
																													Col 5 vs Col 6	17.389	0.716	1	Do Not Test		Col 5 vs Col 6	357.5	7.998	<0.001	Yes
																													Col 6 vs Col 1	36.333	1.495	1	Do Not Test		Col 6 vs Col 1	661.5	7.45	<0.001	Yes
																													Col 6 vs Col 12	21.389	0.88	1	Do Not Test		Col 6 vs Col 12	389.5	5.836	<0.001	Yes
																													Col 6 vs Col 15	14.861	0.612	1	Do Not Test		Col 6 vs Col 15	268	5.996	<0.001	Yes
																													Col 15 vs Col 1	21.472	0.884	1	Do Not Test		Col 15 vs Col 1	393.5	5.896	<0.001	Yes
																													Col 15 vs Col 12	6.528	0.269	1	Do Not Test		Col 15 vs Col 12	121.5	2.718	0.055	No
																													Col 12 vs Col 1	14.944	0.615	1	Do Not Test		Col 12 vs Col 1	272	6.085	<0.001	Yes

## Sheet: 288331
																	ANOVA on ranks -Tukey						ANOVA on ranks -SNK
Date experiment	2018-11-07				2018-11-09				2018-11-15											288331						288331
t0																	Comparison	Diff of Ranks	Q	P	P<0.050		Comparison	Diff of Ranks	q	P	P<0.050
control	0.0002	0.000261111	0.000127778	0.000196296	0.0004	0.0008	0.000655556	0.000618519	0.000427778	0.000216667	0.0001	0.000248148					Col 8 vs Col 1	105.778	6.505	<0.001	Do Not Test		Col 8 vs Col 1	952	9.356	<0.001	Yes
1uM c-di-GMP	0.0160278	0.0153833	0.0165833		0.0383889	0.0394333	0.0425222		0.0158611	0.0167944	0.0165611						Col 8 vs Col 12	94.444	5.808	<0.001	Do Not Test		Col 8 vs Col 12	850	9.046	<0.001	Yes
3uM c-di-GMP	0.02295	0.0227778	0.0224056	0.0227111	0.0454	0.0482	0.0491444	0.0475815	0.0218444	0.0194556	0.0187222	0.0200074					Col 8 vs Col 15	88.222	5.425	<0.001	Do Not Test		Col 8 vs Col 15	794	9.215	<0.001	Yes
10uM c-di-GMP	0.0234278	0.0221667	0.0224		0.0447556	0.0460222	0.0459778		0.0195278	0.0186	0.0192167						Col 8 vs Col 6	85.667	5.268	<0.001	Do Not Test		Col 8 vs Col 6	787	10.042	<0.001	Yes
100nM DIF	0.00132222	0.00181111	0.00223889		0.00178889	0.00151111	0.00165556		0.00187222	0.0018	0.00228889						Col 8 vs Col 5	76.111	4.68	<0.001	Do Not Test		Col 8 vs Col 5	685	9.705	<0.001	Yes
0.3mM cAMP	0.00125556	0.00133889	0.00134444		0.00123333	0.00194444	-0.000688889		0.000833333	0.000577778	0.000644444						Col 8 vs Col 14	62.444	3.84	0.013	Do Not Test		Col 8 vs Col 14	562	8.951	<0.001	Yes
10mM 8-Br-cAMP	0.00871111	0.00903889	0.00972222		0.0214333	0.0206778	0.0217		0.00819444	0.00771667	0.0083						Col 8 vs Col 7	54.444	3.348	0.085	Do Not Test		Col 8 vs Col 7	490	8.911	<0.001	Yes
3uM c-di-GMP + 100nM DIF	0.0352944	0.0396111	0.0362444		0.0604556	0.0685222	0.0671444		0.0326889	0.0272778	0.0272722						Col 8 vs Col 9	45	2.767	0.594	Do Not Test		Col 8 vs Col 9	405	8.581	<0.001	Yes
3uM c-di-GMP + 0.3mM cAMP	0.0148944	0.0155944	0.0151667		0.0231444	0.0264889	0.0248667		0.0111389	0.0107944	0.00902222						Col 8 vs Col 2	33	2.029	1	Do Not Test		Col 8 vs Col 2	297	7.538	<0.001	Yes
100nM DIF + 0.3mM cAMP																	Col 8 vs Col 13	26.222	1.613	1	Do Not Test		Col 8 vs Col 13	236	7.467	<0.001	Yes
100nM DIF + 10mM 8-Br-cAMP																	Col 8 vs Col 4	17.556	1.08	1	Do Not Test		Col 8 vs Col 4	158	6.635	<0.001	Yes
7.5mM DMO	0.000416667	0.000288889	0.000488889		0.00105556	0.00153333	0.00191111		0.000416667	0.000466667	0.000505556						Col 8 vs Col 3	13.333	0.82	1	Do Not Test		Col 8 vs Col 3	120	7.493	<0.001	Yes
3uM c-di-GMP + 7.5mM DMO	0.0241444	0.0170444	0.0245444		0.0333889	0.0365778	0.0371111		0.0174889	0.0169167	0.0186833						Col 3 vs Col 1	92.444	5.685	<0.001	Do Not Test		Col 3 vs Col 1	832	8.855	<0.001	Yes
100nM DIF + 7.5mM DMO	0.00869444	0.00946667	0.00822778		0.008	0.00816667	0.00846667		0.0075	0.00659444	0.00744444						Col 3 vs Col 12	81.111	4.988	<0.001	Do Not Test		Col 3 vs Col 12	730	8.472	<0.001	Yes
30uM BHQ	0.00085	0.000755556	0.000855556		0.0026	0.00267778	0.00253333		0.000366667	0.000261111	0.0003						Col 3 vs Col 15	74.889	4.605	<0.001	Do Not Test		Col 3 vs Col 15	674	8.6	<0.001	Yes
	% of 3 uM c-di-GMP, pH 6.2												% of 3 uM c-di-GMP, pH 6.2				Col 3 vs Col 6	72.333	4.448	<0.001	Do Not Test		Col 3 vs Col 6	667	9.45	<0.001	Yes
	2018-11-07				2018-11-09				2018-11-15				Mean	SD	SE		Col 3 vs Col 5	62.778	3.86	0.012	Do Not Test		Col 3 vs Col 5	565	8.999	<0.001	Yes
t0																	Col 3 vs Col 14	49.111	3.02	0.265	Do Not Test		Col 3 vs Col 14	442	8.038	<0.001	Yes
control	0.880626	1.14971	0.562622		0.840663	1.68133	1.37775		2.1381	1.08293	0.499815		1.13484	0.530206	0.176735		Col 3 vs Col 7	41.111	2.528	1	Do Not Test		Col 3 vs Col 7	370	7.84	<0.001	Yes
1uM c-di-GMP	70.5724	67.7348	73.0186		80.6803	82.8754	89.3672		79.2762	83.9411	82.7749		78.9157	7.05073	2.35024		Col 3 vs Col 9	31.667	1.947	1	Do Not Test		Col 3 vs Col 9	285	7.233	<0.001	Yes
3uM c-di-GMP	101.052	100.294	98.6546		95.4153	101.3	103.285		109.182	97.2418	93.5765		100	4.60539	1.53513		Col 3 vs Col 2	19.667	1.209	1	Do Not Test		Col 3 vs Col 2	177	5.6	<0.001	Yes
10uM c-di-GMP	103.156	97.6027	98.6301		94.0609	96.723	96.6296		97.6027	92.9656	96.0478		97.0464	2.90025	0.966749		Col 3 vs Col 13	12.889	0.793	1	Do Not Test		Col 3 vs Col 13	116	4.872	0.002	Yes
100nM DIF	5.82192	7.97456	9.85812		3.75963	3.17584	3.47941		9.35765	8.99667	11.4402		7.096	3.1065	1.0355		Col 3 vs Col 4	4.222	0.26	1	Do Not Test		Col 3 vs Col 4	38	2.373	0.093	No
0.3mM cAMP	5.52838	5.8953	5.91977		2.59204	4.08656	-1.44781		4.16512	2.88782	3.22103		3.6498	2.29263	0.764211		Col 4 vs Col 1	88.222	5.425	<0.001	Do Not Test		Col 4 vs Col 1	794	9.215	<0.001	Yes
10mM 8-Br-cAMP	38.3562	39.7994	42.8082		45.0455	43.4576	45.606		40.9571	38.569	41.4846		41.7871	2.64322	0.881075		Col 4 vs Col 12	76.889	4.728	<0.001	Do Not Test		Col 4 vs Col 12	692	8.829	<0.001	Yes
3uM c-di-GMP + 100nM DIF	155.406	174.413	159.589		127.057	144.01	141.115		163.384	136.338	136.311		148.625	15.3888	5.1296		Col 4 vs Col 15	70.667	4.346	0.001	Do Not Test		Col 4 vs Col 15	636	9.011	<0.001	Yes
3uM c-di-GMP + 0.3mM cAMP	65.5822	68.6644	66.7808		48.6417	55.6706	52.2612		55.6738	53.9522	45.0944		56.9246	8.30813	2.76938		Col 4 vs Col 6	68.111	4.188	0.003	Do Not Test		Col 4 vs Col 6	629	10.018	<0.001	Yes
100nM DIF + 0.3mM cAMP																	Col 4 vs Col 5	58.556	3.601	0.033	Do Not Test		Col 4 vs Col 5	527	9.583	<0.001	Yes
100nM DIF + 10mM 8-Br-cAMP																	Col 4 vs Col 14	44.889	2.76	0.606	Do Not Test		Col 4 vs Col 14	404	8.56	<0.001	Yes
7.5mM DMO	1.83464	1.27202	2.15264		2.21842	3.22254	4.0165		2.08256	2.33247	2.52684		2.40651	0.798188	0.266063		Col 4 vs Col 7	36.889	2.268	1	Do Not Test		Col 4 vs Col 7	332	8.426	<0.001	Yes
3uM c-di-GMP + 7.5mM DMO	106.311	75.0489	108.072		70.172	76.874	77.9949		87.4121	84.552	93.3821		86.6466	13.5664	4.52213		Col 4 vs Col 9	27.444	1.688	1	Do Not Test		Col 4 vs Col 9	247	7.815	<0.001	Yes
100nM DIF + 7.5mM DMO	38.2828	41.683	36.228		16.8133	17.1635	17.794		37.4861	32.96	37.2084		30.6244	10.2761	3.42538		Col 4 vs Col 2	15.444	0.95	1	Do Not Test		Col 4 vs Col 2	139	5.837	<0.001	Yes
30uM BHQ	3.74266	3.32681	3.76712		5.46431	5.62777	5.3242		1.83265	1.30507	1.49944		3.54334	1.71234	0.570781		Col 4 vs Col 13	8.667	0.533	1	Do Not Test		Col 4 vs Col 13	78	4.87	<0.001	Yes
																	Col 13 vs Col 1	79.556	4.892	<0.001	Do Not Test		Col 13 vs Col 1	716	9.136	<0.001	Yes
													Fold change over control				Col 13 vs Col 12	68.222	4.195	0.003	Do Not Test		Col 13 vs Col 12	614	8.699	<0.001	Yes
	2018-11-07				2018-11-09				2018-11-15				Mean	SD	SE		Col 13 vs Col 15	62	3.813	0.014	Do Not Test		Col 13 vs Col 15	558	8.887	<0.001	Yes
t0																	Col 13 vs Col 6	59.444	3.655	0.027	Do Not Test		Col 13 vs Col 6	551	10.02	<0.001	Yes
control	1.01887	1.33019	0.650943		0.646707	1.29341	1.05988		1.72388	0.873134	0.402985		1	0.409609	0.136536		Col 13 vs Col 5	49.889	3.068	0.226	Do Not Test		Col 13 vs Col 5	449	9.513	<0.001	Yes
1uM c-di-GMP	81.6509	78.3679	84.4811		62.0659	63.7545	68.7485		63.9179	67.6791	66.7388		70.8227	8.41067	2.80356		Col 13 vs Col 14	36.222	2.227	1	Do Not Test		Col 13 vs Col 14	326	8.274	<0.001	Yes
3uM c-di-GMP	116.915	116.038	114.142		73.4012	77.9281	79.4551		88.0299	78.403	75.4478		91.0844	18.8984	6.29947		Col 13 vs Col 7	28.222	1.735	1	Do Not Test		Col 13 vs Col 7	254	8.036	<0.001	Yes
10uM c-di-GMP	119.349	112.925	114.113		72.3593	74.4072	74.3353		78.694	74.9552	77.4403		88.7309	20.2036	6.73453		Col 13 vs Col 9	18.778	1.155	1	Do Not Test		Col 13 vs Col 9	169	7.097	<0.001	Yes
100nM DIF	6.73585	9.22642	11.4057		2.89222	2.44311	2.67665		7.54478	7.25373	9.22388		6.60025	3.25261	1.0842		Col 13 vs Col 2	6.778	0.417	1	Do Not Test		Col 13 vs Col 2	61	3.809	0.007	Yes
0.3mM cAMP	6.39623	6.82075	6.84906		1.99401	3.14371	-1.11377		3.35821	2.32836	2.59701		3.59706	2.65605	0.885351		Col 2 vs Col 1	72.778	4.475	<0.001	Do Not Test		Col 2 vs Col 1	655	9.28	<0.001	Yes
10mM 8-Br-cAMP	44.3774	46.0472	49.5283		34.6527	33.4311	35.0838		33.0224	31.097	33.4478		37.8542	6.81791	2.27264		Col 2 vs Col 12	61.444	3.778	0.017	Do Not Test		Col 2 vs Col 12	553	8.808	<0.001	Yes
3uM c-di-GMP + 100nM DIF	179.802	201.792	184.642		97.7425	110.784	108.557		131.731	109.925	109.903		137.209	40.0497	13.3499		Col 2 vs Col 15	55.222	3.396	0.072	Do Not Test		Col 2 vs Col 15	497	9.038	<0.001	Yes
3uM c-di-GMP + 0.3mM cAMP	75.8774	79.4434	77.2642		37.4192	42.8263	40.2036		44.8881	43.5	36.3582		53.0867	18.5551	6.18502		Col 2 vs Col 6	52.667	3.239	0.126	Do Not Test		Col 2 vs Col 6	490	10.382	<0.001	Yes
100nM DIF + 0.3mM cAMP																	Col 2 vs Col 5	43.111	2.651	0.842	Do Not Test		Col 2 vs Col 5	388	9.847	<0.001	Yes
100nM DIF + 10mM 8-Br-cAMP																	Col 2 vs Col 14	29.444	1.811	1	Do Not Test		Col 2 vs Col 14	265	8.384	<0.001	Yes
7.5mM DMO	2.12264	1.4717	2.49057		1.70659	2.47904	3.08982		1.6791	1.8806	2.03731		2.10637	0.506812	0.168937		Col 2 vs Col 7	21.444	1.319	1	Do Not Test		Col 2 vs Col 7	193	8.105	<0.001	Yes
3uM c-di-GMP + 7.5mM DMO	123	86.8302	125.038		53.982	59.1377	60		70.4776	68.1716	75.291		80.2142	26.6659	8.88864		Col 2 vs Col 9	12	0.738	1	Do Not Test		Col 2 vs Col 9	108	6.743	<0.001	Yes
100nM DIF + 7.5mM DMO	44.2925	48.2264	41.9151		12.9341	13.2036	13.6886		30.2239	26.5746	30		29.0065	13.7875	4.59585		Col 9 vs Col 1	60.778	3.737	0.02	Do Not Test		Col 9 vs Col 1	547	8.712	<0.001	Yes
30uM BHQ	4.33019	3.84906	4.35849		4.20359	4.32934	4.09581		1.47761	1.05224	1.20896		3.2117	1.48612	0.495372		Col 9 vs Col 12	49.444	3.041	0.248	Do Not Test		Col 9 vs Col 12	445	8.092	<0.001	Yes
																	Col 9 vs Col 15	43.222	2.658	0.826	Do Not Test		Col 9 vs Col 15	389	8.242	<0.001	Yes
																	Col 9 vs Col 6	40.667	2.501	1	Do Not Test		Col 9 vs Col 6	382	9.695	<0.001	Yes
																	Col 9 vs Col 5	31.111	1.913	1	Do Not Test		Col 9 vs Col 5	280	8.859	<0.001	Yes
																	Col 9 vs Col 14	17.444	1.073	1	Do Not Test		Col 9 vs Col 14	157	6.593	<0.001	Yes
																	Col 9 vs Col 7	9.444	0.581	1	Do Not Test		Col 9 vs Col 7	85	5.307	<0.001	Yes
																	Col 7 vs Col 1	51.333	3.157	0.168	Do Not Test		Col 7 vs Col 1	462	8.401	<0.001	Yes
																	Col 7 vs Col 12	40	2.46	1	Do Not Test		Col 7 vs Col 12	360	7.628	<0.001	Yes
																	Col 7 vs Col 15	33.778	2.077	1	Do Not Test		Col 7 vs Col 15	304	7.715	<0.001	Yes
																	Col 7 vs Col 6	31.222	1.92	1	Do Not Test		Col 7 vs Col 6	297	9.397	<0.001	Yes
																	Col 7 vs Col 5	21.667	1.332	1	Do Not Test		Col 7 vs Col 5	195	8.189	<0.001	Yes
																	Col 7 vs Col 14	8	0.492	1	Do Not Test		Col 7 vs Col 14	72	4.496	0.001	Yes
																	Col 14 vs Col 1	43.333	2.665	0.809	Do Not Test		Col 14 vs Col 1	390	8.263	<0.001	Yes
																	Col 14 vs Col 12	32	1.968	1	Do Not Test		Col 14 vs Col 12	288	7.309	<0.001	Yes
																	Col 14 vs Col 15	25.778	1.585	1	Do Not Test		Col 14 vs Col 15	232	7.34	<0.001	Yes
																	Col 14 vs Col 6	23.222	1.428	1	Do Not Test		Col 14 vs Col 6	225	9.449	<0.001	Yes
																	Col 14 vs Col 5	13.667	0.84	1	Do Not Test		Col 14 vs Col 5	123	7.68	<0.001	Yes
																	Col 5 vs Col 1	29.667	1.824	1	Do Not Test		Col 5 vs Col 1	267	6.776	<0.001	Yes
																	Col 5 vs Col 12	18.333	1.127	1	Do Not Test		Col 5 vs Col 12	165	5.22	0.001	Yes
																	Col 5 vs Col 15	12.111	0.745	1	Do Not Test		Col 5 vs Col 15	109	4.578	0.003	Yes
																	Col 5 vs Col 6	9.556	0.588	1	Do Not Test		Col 5 vs Col 6	102	6.369	<0.001	Yes
																	Col 6 vs Col 1	20.111	1.237	1	Do Not Test		Col 6 vs Col 1	165	5.22	0.001	Yes
																	Col 6 vs Col 12	8.778	0.54	1	Do Not Test		Col 6 vs Col 12	63	2.646	0.147	No
																	Col 6 vs Col 15	2.556	0.157	1	Do Not Test		Col 6 vs Col 15	7	0.437	0.757	Do Not Test
																	Col 15 vs Col 1	17.556	1.08	1	Do Not Test		Col 15 vs Col 1	158	6.635	<0.001	Yes
																	Col 15 vs Col 12	6.222	0.383	1	Do Not Test		Col 15 vs Col 12	56	3.497	0.013	Do Not Test
																	Col 12 vs Col 1	11.333	0.697	1	Do Not Test		Col 12 vs Col 1	102	6.369	<0.001	Yes

[truncated: 16 more sheets: ecmA_pstA, 279361, 287091, EcmB, 280277, 270980, 280217, 271196, EcmA, EcmA_PstO, 272500, 271354, 276687, 271780, 274317, 288489]
