# Supplementary material for: Novel RNAseq-Informed Cell-type Markers and Their Regulation Alter Paradigms of Dictyostelium Developmental Control
Source: Front Cell Dev Biol. 2022 May 5;10:899316. doi: 10.3389/fcell.2022.899316 (PMC9117722; doi:10.3389/fcell.2022.899316)
Supplement: Supplementary file 2 [file Table3.XLSX]

## Sheet: Readme
Hierarchical clustering of gene induction data
The averaged data for gene induction by stimuli, standardized either as percentage of 3 uM c-di-GMP or as fold-change relative to control (no addition) are shown in the sheet "InductionAverages"
Both data matrices were used for cluster analysis using "Orange" datamining software (https://orangedatamining.com/).
The columns for t0, 100nM DIF + 0.3mM cAMP and 100 nM DIF+ 8Br-cAMP, which were not tested for all genes and only in 1 or 2 experiments for others, were deleted from the matrices before analysis
Distances between the effects of the treatments on the different genes were determined by Pearson correlation and a hierarchical tree was computed using average linkage (the average distance between the elements of two clusters)
The full induction data matrices were re-ordered to the gene positions in the hierarchical tree in the sheet "Tree-ordered"
Heatmaps of the developmental expression profiles and cell-type specificity profiles of the genes were included for presentation in Figure 3 and supplemental figure S7

## Sheet: InductionAverages
		% of 3 uM c-di-GMP																	fold change over control
gene name	locus tag	t0 pH6.2	control pH6.2	1uM c-di-GMP	3uM c-di-GMP	10uM c-di-GMP	100nM DIF	0.3mM cAMP	10mM 8-Br-cAMP	3uM c-di-GMP + 100nM DIF	3uM c-di-GMP + 0.3mM cAMP	100nM DIF + 0.3mM cAMP	100nM DIF + 10mM 8-Br-cAMP	7.5mM DMO	3uM c-di-GMP + 7.5mM DMO	100nM DIF + 7.5mM DMO	30uM BHQ	gene name	t0 pH6.2	control pH6.2	1uM c-di-GMP	3uM c-di-GMP	10uM c-di-GMP	100nM DIF	0.3mM cAMP	10mM 8-Br-cAMP	3uM c-di-GMP + 100nM DIF	3uM c-di-GMP + 0.3mM cAMP	100nM DIF + 0.3mM cAMP	100nM DIF + 10mM 8-Br-cAMP	7.5mM DMO	3uM c-di-GMP + 7.5mM DMO	100nM DIF + 7.5mM DMO	30uM BHQ
staH	278745	n.d.	3.38283	48.2526	100	119.566	3.56544	3.78266	14.4799	196.407	50.6705	4.69023	45.5554	3.08766	19.5392	2.58055	4.38167	staH	n.d.	1	24.198	51.9724	59.0081	1.40833	2.02526	7.36152	90.8798	28.7433	1.05664	9.6666	1.36422	17.7496	1.25086	1.96558
staI	276051	117.415	95.9836	101.875	100	92.8467	94.2028	97.1152	78.7726	181.625	108.157	95.8132	143.02	76.9226	76.2918	75.3032	94.5882	staI	1.22397	1	1.06242	1.04243	0.968314	0.982578	1.01323	0.820676	1.88926	1.12881	0.999474	1.48786	0.802648	0.796656	0.786005	0.98631
staG	269904	n.d.	72.7905	90.9428	100	102.216	67.3917	76.5016	98.3494	97.439	94.414	74.9644	91.7496	68.7014	67.0025	67.259	78.2724	staG	n.d.	1	1.25635	1.38285	1.41189	0.930532	1.06544	1.35119	1.34538	1.30195	1.14815	1.40523	0.947898	0.921888	0.93048	1.08335
staD	277757	n.d.	77.1898	118.593	100	195.888	76.6491	66.2919	424.292	161.949	837.266	69.7366	4115.36	62.2409	64.5614	64.8816	83.3059	staD	n.d.	1	1.37822	1.43357	2.33144	0.895778	0.756991	5.39872	1.98306	10.9876	0.813896	47.2	0.736181	0.76469	0.768106	0.987414
beiG	272500	n.d.	2.90053	28.6006	100	209.903	3.35508	3.00632	48.4636	43.8113	9.8969	2.42209	45.889	2.05763	5.79349	2.14472	2.23418	beiG	n.d.	1	12.5727	45.3688	96.7698	1.17635	1.29244	21.7117	23.1074	4.60226	1.08549	20.3913	0.757667	2.30064	0.814712	0.892373
beiH	271354	n.d.	46.0771	47.8231	100	214.521	47.779	56.8621	118.493	79.4612	65.37	n.d.	n.d.	25.6871	33.5428	28.854	48.0871	beiH	n.d.	1	1.23994	3.11267	5.94318	1.05326	1.24406	4.10458	2.81208	1.45532	n.d.	n.d.	0.587325	1.41182	0.693897	1.04866
beiE	276687	4.45385	8.68898	26.2925	100	225.04	8.75625	9.5373	192.808	52.7079	15.7286	8.80864	194.054	7.36653	26.9545	9.09487	11.4925	beiE	0.47338	1	3.91435	15.0062	31.1992	1.0643	1.15916	25.51	8.09905	2.06244	1.07111	26.6139	0.892025	4.67614	1.06113	1.31205
beiF	271780	n.d.	62.4372	82.4012	100	171.915	63.5588	64.8129	225.203	91.995	88.8788	n.d.	n.d.	58.9167	65.7878	61.1106	68.4323	beiF	n.d.	1	1.35308	1.69341	2.93699	1.04747	1.06418	3.71634	1.5632	1.46443	n.d.	n.d.	0.9679	1.10087	1.00092	1.0903
staJ	271972	n.d.	5.53144	94.4568	100	87.4572	33.4903	1.30875	22.9464	546.314	21.6945	n.d.	n.d.	4.01417	61.0522	30.2708	11.3001	staJ	n.d.	1	28.1672	29.0405	25.193	5.3657	0.237037	6.45481	142.001	7.20589	n.d.	n.d.	0.634156	13.6293	6.655	3.33186
staK	293670	n.d.	1.44409	78.3198	100	104.568	17.2908	6.82349	24.2696	1357.28	64.9849	88.5862	515.077	0.403443	158.303	40.3677	3.6764	staK	n.d.	1	372.96	482.093	461.574	16.8901	8.39389	96.0488	2350.38	220.604	185.783	699.203	15.7387	791.968	81.8785	19.5651
speA	280357	9.88502	14.9612	81.6971	100	100.902	16.5491	22.2637	31.3116	251.373	60.4965	21.4236	74.1276	19.2702	101.26	30.6907	61.4776	speA	0.667221	1	5.65091	6.85651	6.8405	1.12027	1.49159	2.0937	17.0334	4.08087	1.43263	5.07088	1.30734	6.99942	2.06881	4.19097
ecmB_ST	ecmB_ST	n.d.	1.5802	74.4117	100	102.254	12.2192	5.20009	44.8661	235.983	80.4866	40.4889	243.576	2.99073	101.613	38.7783	2.29049	ecmB_ST	n.d.	1	72.7602	95.4993	99.4369	8.36717	5.85792	41.773	212.155	84.5664	71.9337	275.614	2.36793	90.176	34.4595	1.73156
expl7	288331	n.d.	1.13484	78.9157	100	97.0464	7.096	3.6498	41.7871	148.625	56.9246	n.d.	n.d.	2.40651	86.6466	30.6244	3.54334	expl7	n.d.	1	70.8227	91.0844	88.7309	6.60025	3.59706	37.8542	137.209	53.0867	n.d.	n.d.	2.10637	80.2142	29.0065	3.2117
ecmA_pstA	ecmA_pstA	18.4581	34.6396	85.8162	100	101.843	34.6238	48.5047	39.4753	84.772	57.3271	40.7084	35.4643	16.863	35.4664	17.9803	36.6557	ecmA_pstA	0.528145	1	2.55043	3.02381	3.12684	0.993242	1.42809	1.16593	2.70969	1.73708	1.20349	1.0634	0.476005	1.13612	0.511501	1.07404
staF	279361	n.d.	1.20201	75.8004	100	85.1465	12.1227	1.34815	84.2788	339.161	70.5208	n.d.	n.d.	0.0400694	15.9752	8.42812	3.33999	staF	n.d.	1	122.019	151.648	147.509	19.5196	0.91463	125.575	466.463	95.2717	n.d.	n.d.	-1.11634	25.0056	11.7005	4.61338
staE	287091	n.d.	3.3039	42.8706	100	151.314	4.16	3.71548	65.2587	872.625	66.0143	3.95191	339.304	4.19311	100.226	8.60802	4.30789	staE	n.d.	1	8.28951	20.3301	29.9478	1.12203	0.774104	12.4157	169.863	13.7525	0.971959	61.6715	1.0626	21.0533	1.68458	0.976816
ecmB	ecmB	2.19037	8.22076	120.334	100	102.984	59.9371	16.682	40.2473	236.353	55.8894	101.924	225.418	7.69043	99.5552	65.8944	21.1606	ecmB	0.300895	1	15.5069	13.0309	13.3862	8.11713	2.13232	5.26468	31.18	7.14661	14.5439	30.4592	1.03072	13.0455	8.77183	2.59738
somC	280277	n.d.	2.33691	78.8734	100	97.7753	4.16195	4.07603	19.6847	227.734	32.9051	3.15457	32.9478	2.64957	20.8325	3.40876	8.10346	somC	n.d.	1	129.316	156.869	150.78	7.48095	3.90887	26.4402	341.643	39.819	3.46154	36.1538	2.25041	20.4561	2.42441	7.39502
somA	270980	n.d.	8.40195	92.6234	100	99.3008	85.0175	25.2071	48.4929	211.3	49.2421	151.079	212.976	5.7483	77.3558	65.7357	13.184	somA	n.d.	1	11.2092	12.0744	12.0136	10.1183	3.03754	5.86249	25.1457	5.87247	16.2584	22.9181	0.696646	9.4537	7.93355	1.56486
somF	280217	n.d.	6.36525	81.1453	100	83.2671	18.1576	7.36025	28.693	274.14	40.4725	n.d.	n.d.	5.49264	50.7716	34.533	7.29811	somF	n.d.	1	9.49996	16.4052	13.8978	2.96992	1.15204	4.72099	44.7692	6.69898	n.d.	n.d.	0.861528	8.80085	6.33002	1.16055
staC	271196	n.d.	9.28464	80.0231	100	111.147	16.9766	9.57868	52.3997	156.077	54.2199	n.d.	n.d.	7.90106	30.3764	13.7535	18.7548	staC	n.d.	1	8.84132	11.0747	12.254	1.7777	1.04332	5.89321	17.0689	6.0803	n.d.	n.d.	0.815981	3.24007	1.39454	2.05355
ecmA	ecmA	8.8941	27.3289	86.0274	100	125.916	65.3122	71.7189	55.7581	360.378	86.5578	393.717	429.411	19.7887	123.026	109.996	29.6159	ecmA	0.49267	1	9.3423	15.4357	21.2948	3.21019	8.59631	6.04377	59.6779	11.4862	71.2956	76.5682	0.729049	16.3174	12.6383	1.70162
ecmA_pstO	ecmA_pstO	122.641	94.7941	98.132	100	95.6091	95.2336	119.165	77.8293	110.062	110.571	104.338	91.008	78.3125	85.7924	95.0827	95.0793	ecmA_pstO	1.29206	1	1.03794	1.0571	1.01071	1.00701	1.25943	0.822318	1.16387	1.16689	1.10152	0.964731	0.827514	0.906477	1.00786	1.0044
spoC	274317	15.291	15.5747	30.1448	100	1530.05	21.1479	10.1258	3978.45	72.6998	160.528	28.81	3950.1	21.3149	22.6149	2.65061	10.2524	spoC	1.44087	1	3.01993	8.42881	140.773	1.87591	1.24469	419.234	6.50791	18.8814	2.68157	420.208	1.68725	1.95942	-0.37747	0.572468
spoA	288489	17.5238	17.8895	28.297	100	525.325	19.7826	20.1316	391.36	79.8018	27.3582	17.7626	434.137	12.883	20.4399	12.0753	16.2101	spoA	0.948602	1	1.54745	5.67076	28.4469	1.09247	1.10408	21.127	4.32312	1.5214	0.96668	23.4099	0.70185	1.11985	0.638473	0.881939

## Sheet: Tree_ordered
Tree based on data expressed as % of 3uM cGMP, Pearson correlation and average linkage			Data as % of 3 uM c-di-GMP																	Data as fold change over control																	Cell-type specific and developmental expression profiles
	gene name	locus tag	t0 pH6.2	control pH6.2	1uM c-di-GMP	3uM c-di-GMP	10uM c-di-GMP	100nM DIF	0.3mM cAMP	10mM 8-Br-cAMP	3uM c-di-GMP + 100nM DIF	3uM c-di-GMP + 0.3mM cAMP	100nM DIF + 0.3mM cAMP	100nM DIF + 10mM 8-Br-cAMP	7.5mM DMO	3uM c-di-GMP + 7.5mM DMO	100nM DIF + 7.5mM DMO	30uM BHQ	gene name	t0 pH6.2	control pH6.2	1uM c-di-GMP	3uM c-di-GMP	10uM c-di-GMP	100nM DIF	0.3mM cAMP	10mM 8-Br-cAMP	3uM c-di-GMP + 100nM DIF	3uM c-di-GMP + 0.3mM cAMP	100nM DIF + 0.3mM cAMP	100nM DIF + 10mM 8-Br-cAMP	7.5mM DMO	3uM c-di-GMP + 7.5mM DMO	100nM DIF + 7.5mM DMO	30uM BHQ		veg.		spore			stalk			cup			prespore
	ecmA_pstO	ecmA_pstO	122.641	94.7941	98.132	100	95.6091	95.2336	119.165	77.8293	110.062	110.571	104.338	91.008	78.3125	85.7924	95.0827	95.0793	ecmA_pstO	1.29206	1	1.03794	1.0571	1.01071	1.00701	1.25943	0.822318	1.16387	1.16689	1.10152	0.964731	0.827514	0.906477	1.00786	1.0044	ecmA_pstO
	staH	DDB_G0278745	n.d.	3.38283	48.2526	100	119.566	3.56544	3.78266	14.4799	196.407	50.6705	4.69023	45.5554	3.08766	19.5392	2.58055	4.38167	staH	n.d.	1	24.198	51.9724	59.0081	1.40833	2.02526	7.36152	90.8798	28.7433	1.05664	9.6666	1.36422	17.7496	1.25086	1.96558	DDB_G0278745	0	0	0	0	0.0538186	100	95.2793	82.4475	0	0.0230651	0.0256279	0	0
	staC	DDB_G0271196	n.d.	9.28464	80.0231	100	111.147	16.9766	9.57868	52.3997	156.077	54.2199	n.d.	n.d.	7.90106	30.3764	13.7535	18.7548	staC	n.d.	1	8.84132	11.0747	12.254	1.7777	1.04332	5.89321	17.0689	6.0803	n.d.	n.d.	0.815981	3.24007	1.39454	2.05355	DDB_G0271196	0.00250466	0.0084085	0.703201	0.370511	0.648742	96.1801	100	85.1463	25.4568	43.5043	37.1247	13.5625	19.2391
	ecmB	DDB_G0269132	2.19037	8.22076	120.334	100	102.984	59.9371	16.682	40.2473	236.353	55.8894	101.924	225.418	7.69043	99.5552	65.8944	21.1606	ecmB	0.300895	1	15.5069	13.0309	13.3862	8.11713	2.13232	5.26468	31.18	7.14661	14.5439	30.4592	1.03072	13.0455	8.77183	2.59738	DDB_G0269132	0.0476163	0.0439031	0.0493637	0.263419	0.105062	91.813	55.5041	100	0.398623	0.353191	0.292251	3.20296	2.96859
	somA	DDB_G0270980	n.d.	8.40195	92.6234	100	99.3008	85.0175	25.2071	48.4929	211.3	49.2421	151.079	212.976	5.7483	77.3558	65.7357	13.184	somA	n.d.	1	11.2092	12.0744	12.0136	10.1183	3.03754	5.86249	25.1457	5.87247	16.2584	22.9181	0.696646	9.4537	7.93355	1.56486	DDB_G0270980	0.310372	0	1.06906	1.00009	0.896629	100	27.5627	36.3652	6.60402	13.8288	12.3804	13.2357	8.43051
	ecmB_ST	ecmB_ST	n.d.	1.5802	74.4117	100	102.254	12.2192	5.20009	44.8661	235.983	80.4866	40.4889	243.576	2.99073	101.613	38.7783	2.29049	ecmB_ST	n.d.	1	72.7602	95.4993	99.4369	8.36717	5.85792	41.773	212.155	84.5664	71.9337	275.614	2.36793	90.176	34.4595	1.73156	ecmB_ST
	expl7	DDB_G0288331	n.d.	1.13484	78.9157	100	97.0464	7.096	3.6498	41.7871	148.625	56.9246	n.d.	n.d.	2.40651	86.6466	30.6244	3.54334	expl7	n.d.	1	70.8227	91.0844	88.7309	6.60025	3.59706	37.8542	137.209	53.0867	n.d.	n.d.	2.10637	80.2142	29.0065	3.2117	DDB_G0288331	0.209835	0.273181	15.1912	12.1902	16.9451	100	26.2333	49.7506	6.86911	6.00998	5.66157	6.36266	40.6738
	staI	DDB_G0276051	117.415	95.9836	101.875	100	92.8467	94.2028	97.1152	78.7726	181.625	108.157	95.8132	143.02	76.9226	76.2918	75.3032	94.5882	staI	1.22397	1	1.06242	1.04243	0.968314	0.982578	1.01323	0.820676	1.88926	1.12881	0.999474	1.48786	0.802648	0.796656	0.786005	0.98631	DDB_G0276051	0.0268853	0.0224044	0	0.0358471	0.0627324	100	54.1291	43.9575	0	0.237487	0.174755	0	0
	ecmA	DDB_G0277853	8.8941	27.3289	86.0274	100	125.916	65.3122	71.7189	55.7581	360.378	86.5578	393.717	429.411	19.7887	123.026	109.996	29.6159	ecmA	0.49267	1	9.3423	15.4357	21.2948	3.21019	8.59631	6.04377	59.6779	11.4862	71.2956	76.5682	0.729049	16.3174	12.6383	1.70162	DDB_G0277853	0.217943	0.19192	0.569254	2.81374	1.48657	100	38.0262	74.4454	9.55696	9.03975	14.8852	1.7079	4.0301
	staJ	DDB_G0271972	n.d.	5.53144	94.4568	100	87.4572	33.4903	1.30875	22.9464	546.314	21.6945	n.d.	n.d.	4.01417	61.0522	30.2708	11.3001	staJ	n.d.	1	28.1672	29.0405	25.193	5.3657	0.237037	6.45481	142.001	7.20589	n.d.	n.d.	0.634156	13.6293	6.655	3.33186	DDB_G0271972	0	0	0.00790195	0.151955	0.0655932	100	80.8761	92.3471	0.013776	0.0164333	0.0187409	0	0
	staK	DDB_G0293670	n.d.	1.44409	78.3198	100	104.568	17.2908	6.82349	24.2696	1357.28	64.9849	88.5862	515.077	0.403443	158.303	40.3677	3.6764	staK	n.d.	1	372.96	482.093	461.574	16.8901	8.39389	96.0488	2350.38	220.604	185.783	699.203	15.7387	791.968	81.8785	19.5651	DDB_G0293670	0	0	0	0.0349513	0.0247836	100	39.7192	43.3516	0.00444834	0.00508382	0.0057193	0	0
	staE	DDB_G0287091	n.d.	3.3039	42.8706	100	151.314	4.16	3.71548	65.2587	872.625	66.0143	3.95191	339.304	4.19311	100.226	8.60802	4.30789	staE	n.d.	1	8.28951	20.3301	29.9478	1.12203	0.774104	12.4157	169.863	13.7525	0.971959	61.6715	1.0626	21.0533	1.68458	0.976816	DDB_G0287091	0	0	0.205059	0.25966	0.203679	100	76.6407	61.2115	2.80212	6.13874	4.30057	0	14.9993
	speA	DDB_G0280357	9.88502	14.9612	81.6971	100	100.902	16.5491	22.2637	31.3116	251.373	60.4965	21.4236	74.1276	19.2702	101.26	30.6907	61.4776	speA	0.667221	1	5.65091	6.85651	6.8405	1.12027	1.49159	2.0937	17.0334	4.08087	1.43263	5.07088	1.30734	6.99942	2.06881	4.19097	DDB_G0280357	0	0	0.83002	14.2445	3.07654	100	62.4503	67.7932	2.2664	10.835	6.79423	13.4518	0
	staF	DDB_G0279361	n.d.	1.20201	75.8004	100	85.1465	12.1227	1.34815	84.2788	339.161	70.5208	n.d.	n.d.	0.0400694	15.9752	8.42812	3.33999	staF	n.d.	1	122.019	151.648	147.509	19.5196	0.91463	125.575	466.463	95.2717	n.d.	n.d.	-1.11634	25.0056	11.7005	4.61338	DDB_G0279361	0	0.140774	0.223731	0.364505	0.188537	100	48.3484	94.3992	0.537959	0.437406	0.507793	21.1287	46.2438
	somC	DDB_G0280277	n.d.	2.33691	78.8734	100	97.7753	4.16195	4.07603	19.6847	227.734	32.9051	3.15457	32.9478	2.64957	20.8325	3.40876	8.10346	somC	n.d.	1	129.316	156.869	150.78	7.48095	3.90887	26.4402	341.643	39.819	3.46154	36.1538	2.25041	20.4561	2.42441	7.39502	DDB_G0280277	0	0	0	0.0210188	0.0543746	100	93.1844	85.7749	0	0	0	0	0
	somF	DDB_G0280217	n.d.	6.36525	81.1453	100	83.2671	18.1576	7.36025	28.693	274.14	40.4725	n.d.	n.d.	5.49264	50.7716	34.533	7.29811	somF	n.d.	1	9.49996	16.4052	13.8978	2.96992	1.15204	4.72099	44.7692	6.69898	n.d.	n.d.	0.861528	8.80085	6.33002	1.16055	DDB_G0280217	0	0	0	0.135857	0.343436	100	50.6162	35.3746	0.743423	0.382056	0.773077	0	34.6142
	staG	DDB_G0269904	n.d.	72.7905	90.9428	100	102.216	67.3917	76.5016	98.3494	97.439	94.414	74.9644	91.7496	68.7014	67.0025	67.259	78.2724	staG	n.d.	1	1.25635	1.38285	1.41189	0.930532	1.06544	1.35119	1.34538	1.30195	1.14815	1.40523	0.947898	0.921888	0.93048	1.08335	DDB_G0269904	0	0	0	0	0	8.1622	71.4503	100	0.0154967	0	0	0	0
	ecmA_pstA	ecmA_pstA	18.4581	34.6396	85.8162	100	101.843	34.6238	48.5047	39.4753	84.772	57.3271	40.7084	35.4643	16.863	35.4664	17.9803	36.6557	ecmA_pstA	0.528145	1	2.55043	3.02381	3.12684	0.993242	1.42809	1.16593	2.70969	1.73708	1.20349	1.0634	0.476005	1.13612	0.511501	1.07404	ecmA_pstA
	staD	DDB_G0277757	n.d.	77.1898	118.593	100	195.888	76.6491	66.2919	424.292	161.949	837.266	69.7366	4115.36	62.2409	64.5614	64.8816	83.3059	staD	n.d.	1	1.37822	1.43357	2.33144	0.895778	0.756991	5.39872	1.98306	10.9876	0.813896	47.2	0.736181	0.76469	0.768106	0.987414	DDB_G0277757	0	0	6.63765	100	16.7573	71.926	66.3765	42.111	6.85528	8.26986	13.1665	53.5587	12.0549
	beiF	DDB_G0271780	n.d.	62.4372	82.4012	100	171.915	63.5588	64.8129	225.203	91.995	88.8788	n.d.	n.d.	58.9167	65.7878	61.1106	68.4323	beiF	n.d.	1	1.35308	1.69341	2.93699	1.04747	1.06418	3.71634	1.5632	1.46443	n.d.	n.d.	0.9679	1.10087	1.00092	1.0903	DDB_G0271780	0	0.0121308	3.51671	2.91988	2.08528	0.645357	1.25917	0.373628	50.1413	100	43.4888	100	100
	spoC	DDB_G0274317	15.291	15.5747	30.1448	100	1530.05	21.1479	10.1258	3978.45	72.6998	160.528	28.81	3950.1	21.3149	22.6149	2.65061	10.2524	spoC	1.44087	1	3.01993	8.42881	140.773	1.87591	1.24469	419.234	6.50791	18.8814	2.68157	420.208	1.68725	1.95942	-0.37747	0.572468	DDB_G0274317	0	0.00222808	2.89204	100	13.0493	1.6861	0.523598	1.42263	0.086895	0.214452	0.150395	100	0
	beiE	DDB_G0276687	4.45385	8.68898	26.2925	100	225.04	8.75625	9.5373	192.808	52.7079	15.7286	8.80864	194.054	7.36653	26.9545	9.09487	11.4925	beiE	0.47338	1	3.91435	15.0062	31.1992	1.0643	1.15916	25.51	8.09905	2.06244	1.07111	26.6139	0.892025	4.67614	1.06113	1.31205	DDB_G0276687	0.0164262	0.0158021	2.21452	0.974837	1.65558	0.304034	0.341056	0.160942	100	95.2071	91.0426	73.3038	100
	spoA	DDB_G0288489	17.5238	17.8895	28.297	100	525.325	19.7826	20.1316	391.36	79.8018	27.3582	17.7626	434.137	12.883	20.4399	12.0753	16.2101	spoA	0.948602	1	1.54745	5.67076	28.4469	1.09247	1.10408	21.127	4.32312	1.5214	0.96668	23.4099	0.70185	1.11985	0.638473	0.881939	DDB_G0288489	0.000805203	0.000603902	53.7046	100	52.3694	0.700527	1.04133	0.767157	0.0101657	0.0163054	0.0198281	62.2287	100
	beiG	DDB_G0272500	n.d.	2.90053	28.6006	100	209.903	3.35508	3.00632	48.4636	43.8113	9.8969	2.42209	45.889	2.05763	5.79349	2.14472	2.23418	beiG	n.d.	1	12.5727	45.3688	96.7698	1.17635	1.29244	21.7117	23.1074	4.60226	1.08549	20.3913	0.757667	2.30064	0.814712	0.892373	DDB_G0272500	0.00353982	0.0106195	2.39717	2.63363	1.33876	1.26655	1.86407	0.897699	63.275	100	65.8634	57.8579	52.6449
	beiH	DDB_G0271354	n.d.	46.0771	47.8231	100	214.521	47.779	56.8621	118.493	79.4612	65.37	n.d.	n.d.	25.6871	33.5428	28.854	48.0871	beiH	n.d.	1	1.23994	3.11267	5.94318	1.05326	1.24406	4.10458	2.81208	1.45532	n.d.	n.d.	0.587325	1.41182	0.693897	1.04866	DDB_G0271354	0.021264	0.0165387	2.85647	3.67159	1.54991	3.20614	3.03367	2.71943	56.482	100	76.4536	95.5754	81.8174
Tree based on data expressed as fold-change over control, Pearson correlation and average linkage
			t0 pH6.2	control pH6.2	1uM c-di-GMP	3uM c-di-GMP	10uM c-di-GMP	100nM DIF	0.3mM cAMP	10mM 8-Br-cAMP	3uM c-di-GMP + 100nM DIF	3uM c-di-GMP + 0.3mM cAMP	100nM DIF + 0.3mM cAMP	100nM DIF + 10mM 8-Br-cAMP	7.5mM DMO	3uM c-di-GMP + 7.5mM DMO	100nM DIF + 7.5mM DMO	30uM BHQ	gene name	t0 pH6.2	control pH6.2	1uM c-di-GMP	3uM c-di-GMP	10uM c-di-GMP	100nM DIF	0.3mM cAMP	10mM 8-Br-cAMP	3uM c-di-GMP + 100nM DIF	3uM c-di-GMP + 0.3mM cAMP	100nM DIF + 0.3mM cAMP	100nM DIF + 10mM 8-Br-cAMP	7.5mM DMO	3uM c-di-GMP + 7.5mM DMO	100nM DIF + 7.5mM DMO	30uM BHQ
	staD	DDB_G0277757	n.d.	77.1898	118.593	100	195.888	76.6491	66.2919	424.292	161.949	837.266	69.7366	4115.36	62.2409	64.5614	64.8816	83.3059	staD	n.d.	1	1.37822	1.43357	2.33144	0.895778	0.756991	5.39872	1.98306	10.9876	0.813896	47.2	0.736181	0.76469	0.768106	0.987414	DDB_G0277757	0	0	6.63765	100	16.7573	71.926	66.3765	42.111	6.85528	8.26986	13.1665	53.5587	12.0549
	beiF	DDB_G0271780	n.d.	62.4372	82.4012	100	171.915	63.5588	64.8129	225.203	91.995	88.8788	n.d.	n.d.	58.9167	65.7878	61.1106	68.4323	beiF	n.d.	1	1.35308	1.69341	2.93699	1.04747	1.06418	3.71634	1.5632	1.46443	n.d.	n.d.	0.9679	1.10087	1.00092	1.0903	DDB_G0271780	0	0.0121308	3.51671	2.91988	2.08528	0.645357	1.25917	0.373628	50.1413	100	43.4888	100	100
	spoC	DDB_G0274317	15.291	15.5747	30.1448	100	1530.05	21.1479	10.1258	3978.45	72.6998	160.528	28.81	3950.1	21.3149	22.6149	2.65061	10.2524	spoC	1.44087	1	3.01993	8.42881	140.773	1.87591	1.24469	419.234	6.50791	18.8814	2.68157	420.208	1.68725	1.95942	-0.37747	0.572468	DDB_G0274317	0	0.00222808	2.89204	100	13.0493	1.6861	0.523598	1.42263	0.086895	0.214452	0.150395	100	0
	beiG	DDB_G0272500	n.d.	2.90053	28.6006	100	209.903	3.35508	3.00632	48.4636	43.8113	9.8969	2.42209	45.889	2.05763	5.79349	2.14472	2.23418	beiG	n.d.	1	12.5727	45.3688	96.7698	1.17635	1.29244	21.7117	23.1074	4.60226	1.08549	20.3913	0.757667	2.30064	0.814712	0.892373	DDB_G0272500	0.00353982	0.0106195	2.39717	2.63363	1.33876	1.26655	1.86407	0.897699	63.275	100	65.8634	57.8579	52.6449
	spoA	DDB_G0288489	17.5238	17.8895	28.297	100	525.325	19.7826	20.1316	391.36	79.8018	27.3582	17.7626	434.137	12.883	20.4399	12.0753	16.2101	spoA	0.948602	1	1.54745	5.67076	28.4469	1.09247	1.10408	21.127	4.32312	1.5214	0.96668	23.4099	0.70185	1.11985	0.638473	0.881939	DDB_G0288489	0.000805203	0.000603902	53.7046	100	52.3694	0.700527	1.04133	0.767157	0.0101657	0.0163054	0.0198281	62.2287	100
	beiH	DDB_G0271354	n.d.	46.0771	47.8231	100	214.521	47.779	56.8621	118.493	79.4612	65.37	n.d.	n.d.	25.6871	33.5428	28.854	48.0871	beiH	n.d.	1	1.23994	3.11267	5.94318	1.05326	1.24406	4.10458	2.81208	1.45532	n.d.	n.d.	0.587325	1.41182	0.693897	1.04866	DDB_G0271354	0.021264	0.0165387	2.85647	3.67159	1.54991	3.20614	3.03367	2.71943	56.482	100	76.4536	95.5754	81.8174
	beiE	DDB_G0276687	4.45385	8.68898	26.2925	100	225.04	8.75625	9.5373	192.808	52.7079	15.7286	8.80864	194.054	7.36653	26.9545	9.09487	11.4925	beiE	0.47338	1	3.91435	15.0062	31.1992	1.0643	1.15916	25.51	8.09905	2.06244	1.07111	26.6139	0.892025	4.67614	1.06113	1.31205	DDB_G0276687	0.0164262	0.0158021	2.21452	0.974837	1.65558	0.304034	0.341056	0.160942	100	95.2071	91.0426	73.3038	100
	ecmA_pstO	ecmA_pstO	122.641	94.7941	98.132	100	95.6091	95.2336	119.165	77.8293	110.062	110.571	104.338	91.008	78.3125	85.7924	95.0827	95.0793	ecmA_pstO	1.29206	1	1.03794	1.0571	1.01071	1.00701	1.25943	0.822318	1.16387	1.16689	1.10152	0.964731	0.827514	0.906477	1.00786	1.0044	ecmA_pstO
	staG	DDB_G0269904	n.d.	72.7905	90.9428	100	102.216	67.3917	76.5016	98.3494	97.439	94.414	74.9644	91.7496	68.7014	67.0025	67.259	78.2724	staG	n.d.	1	1.25635	1.38285	1.41189	0.930532	1.06544	1.35119	1.34538	1.30195	1.14815	1.40523	0.947898	0.921888	0.93048	1.08335	DDB_G0269904	0	0	0	0	0	8.1622	71.4503	100	0.0154967	0	0	0	0
	ecmA_pstA	ecmA_pstA	18.4581	34.6396	85.8162	100	101.843	34.6238	48.5047	39.4753	84.772	57.3271	40.7084	35.4643	16.863	35.4664	17.9803	36.6557	ecmA_pstA	0.528145	1	2.55043	3.02381	3.12684	0.993242	1.42809	1.16593	2.70969	1.73708	1.20349	1.0634	0.476005	1.13612	0.511501	1.07404	ecmA_pstA
	staI	DDB_G0276051	117.415	95.9836	101.875	100	92.8467	94.2028	97.1152	78.7726	181.625	108.157	95.8132	143.02	76.9226	76.2918	75.3032	94.5882	staI	1.22397	1	1.06242	1.04243	0.968314	0.982578	1.01323	0.820676	1.88926	1.12881	0.999474	1.48786	0.802648	0.796656	0.786005	0.98631	DDB_G0276051	0.0268853	0.0224044	0	0.0358471	0.0627324	100	54.1291	43.9575	0	0.237487	0.174755	0	0
	ecmB_ST	ecmB_ST	n.d.	1.5802	74.4117	100	102.254	12.2192	5.20009	44.8661	235.983	80.4866	40.4889	243.576	2.99073	101.613	38.7783	2.29049	ecmB_ST	n.d.	1	72.7602	95.4993	99.4369	8.36717	5.85792	41.773	212.155	84.5664	71.9337	275.614	2.36793	90.176	34.4595	1.73156	ecmB_ST
	expl7	DDB_G0288331	n.d.	1.13484	78.9157	100	97.0464	7.096	3.6498	41.7871	148.625	56.9246	n.d.	n.d.	2.40651	86.6466	30.6244	3.54334	expl7	n.d.	1	70.8227	91.0844	88.7309	6.60025	3.59706	37.8542	137.209	53.0867	n.d.	n.d.	2.10637	80.2142	29.0065	3.2117	DDB_G0288331	0.209835	0.273181	15.1912	12.1902	16.9451	100	26.2333	49.7506	6.86911	6.00998	5.66157	6.36266	40.6738
	somC	DDB_G0280277	n.d.	2.33691	78.8734	100	97.7753	4.16195	4.07603	19.6847	227.734	32.9051	3.15457	32.9478	2.64957	20.8325	3.40876	8.10346	somC	n.d.	1	129.316	156.869	150.78	7.48095	3.90887	26.4402	341.643	39.819	3.46154	36.1538	2.25041	20.4561	2.42441	7.39502	DDB_G0280277	0	0	0	0.0210188	0.0543746	100	93.1844	85.7749	0	0	0	0	0
	staH	DDB_G0278745	n.d.	3.38283	48.2526	100	119.566	3.56544	3.78266	14.4799	196.407	50.6705	4.69023	45.5554	3.08766	19.5392	2.58055	4.38167	staH	n.d.	1	24.198	51.9724	59.0081	1.40833	2.02526	7.36152	90.8798	28.7433	1.05664	9.6666	1.36422	17.7496	1.25086	1.96558	DDB_G0278745	0	0	0	0	0.0538186	100	95.2793	82.4475	0	0.0230651	0.0256279	0	0
	staC	DDB_G0271196	n.d.	9.28464	80.0231	100	111.147	16.9766	9.57868	52.3997	156.077	54.2199	n.d.	n.d.	7.90106	30.3764	13.7535	18.7548	staC	n.d.	1	8.84132	11.0747	12.254	1.7777	1.04332	5.89321	17.0689	6.0803	n.d.	n.d.	0.815981	3.24007	1.39454	2.05355	DDB_G0271196	0.00250466	0.0084085	0.703201	0.370511	0.648742	96.1801	100	85.1463	25.4568	43.5043	37.1247	13.5625	19.2391
	ecmB	DDB_G0269132	2.19037	8.22076	120.334	100	102.984	59.9371	16.682	40.2473	236.353	55.8894	101.924	225.418	7.69043	99.5552	65.8944	21.1606	ecmB	0.300895	1	15.5069	13.0309	13.3862	8.11713	2.13232	5.26468	31.18	7.14661	14.5439	30.4592	1.03072	13.0455	8.77183	2.59738	DDB_G0269132	0.0476163	0.0439031	0.0493637	0.263419	0.105062	91.813	55.5041	100	0.398623	0.353191	0.292251	3.20296	2.96859
	somA	DDB_G0270980	n.d.	8.40195	92.6234	100	99.3008	85.0175	25.2071	48.4929	211.3	49.2421	151.079	212.976	5.7483	77.3558	65.7357	13.184	somA	n.d.	1	11.2092	12.0744	12.0136	10.1183	3.03754	5.86249	25.1457	5.87247	16.2584	22.9181	0.696646	9.4537	7.93355	1.56486	DDB_G0270980	0.310372	0	1.06906	1.00009	0.896629	100	27.5627	36.3652	6.60402	13.8288	12.3804	13.2357	8.43051
	staF	DDB_G0279361	n.d.	1.20201	75.8004	100	85.1465	12.1227	1.34815	84.2788	339.161	70.5208	n.d.	n.d.	0.0400694	15.9752	8.42812	3.33999	staF	n.d.	1	122.019	151.648	147.509	19.5196	0.91463	125.575	466.463	95.2717	n.d.	n.d.	-1.11634	25.0056	11.7005	4.61338	DDB_G0279361	0	0.140774	0.223731	0.364505	0.188537	100	48.3484	94.3992	0.537959	0.437406	0.507793	21.1287	46.2438
	speA	DDB_G0280357	9.88502	14.9612	81.6971	100	100.902	16.5491	22.2637	31.3116	251.373	60.4965	21.4236	74.1276	19.2702	101.26	30.6907	61.4776	speA	0.667221	1	5.65091	6.85651	6.8405	1.12027	1.49159	2.0937	17.0334	4.08087	1.43263	5.07088	1.30734	6.99942	2.06881	4.19097	DDB_G0280357	0	0	0.83002	14.2445	3.07654	100	62.4503	67.7932	2.2664	10.835	6.79423	13.4518	0
	somF	DDB_G0280217	n.d.	6.36525	81.1453	100	83.2671	18.1576	7.36025	28.693	274.14	40.4725	n.d.	n.d.	5.49264	50.7716	34.533	7.29811	somF	n.d.	1	9.49996	16.4052	13.8978	2.96992	1.15204	4.72099	44.7692	6.69898	n.d.	n.d.	0.861528	8.80085	6.33002	1.16055	DDB_G0280217	0	0	0	0.135857	0.343436	100	50.6162	35.3746	0.743423	0.382056	0.773077	0	34.6142
	ecmA	DDB_G0277853	8.8941	27.3289	86.0274	100	125.916	65.3122	71.7189	55.7581	360.378	86.5578	393.717	429.411	19.7887	123.026	109.996	29.6159	ecmA	0.49267	1	9.3423	15.4357	21.2948	3.21019	8.59631	6.04377	59.6779	11.4862	71.2956	76.5682	0.729049	16.3174	12.6383	1.70162	DDB_G0277853	0.217943	0.19192	0.569254	2.81374	1.48657	100	38.0262	74.4454	9.55696	9.03975	14.8852	1.7079	4.0301
	staK	DDB_G0293670	n.d.	1.44409	78.3198	100	104.568	17.2908	6.82349	24.2696	1357.28	64.9849	88.5862	515.077	0.403443	158.303	40.3677	3.6764	staK	n.d.	1	372.96	482.093	461.574	16.8901	8.39389	96.0488	2350.38	220.604	185.783	699.203	15.7387	791.968	81.8785	19.5651	DDB_G0293670	0	0	0	0.0349513	0.0247836	100	39.7192	43.3516	0.00444834	0.00508382	0.0057193	0	0
	staJ	DDB_G0271972	n.d.	5.53144	94.4568	100	87.4572	33.4903	1.30875	22.9464	546.314	21.6945	n.d.	n.d.	4.01417	61.0522	30.2708	11.3001	staJ	n.d.	1	28.1672	29.0405	25.193	5.3657	0.237037	6.45481	142.001	7.20589	n.d.	n.d.	0.634156	13.6293	6.655	3.33186	DDB_G0271972	0	0	0.00790195	0.151955	0.0655932	100	80.8761	92.3471	0.013776	0.0164333	0.0187409	0	0
	staE	DDB_G0287091	n.d.	3.3039	42.8706	100	151.314	4.16	3.71548	65.2587	872.625	66.0143	3.95191	339.304	4.19311	100.226	8.60802	4.30789	staE	n.d.	1	8.28951	20.3301	29.9478	1.12203	0.774104	12.4157	169.863	13.7525	0.971959	61.6715	1.0626	21.0533	1.68458	0.976816	DDB_G0287091	0	0	0.205059	0.25966	0.203679	100	76.6407	61.2115	2.80212	6.13874	4.30057	0	14.9993
n.d.: no data
[truncated: 16 more columns]

## Sheet: forFig3
Tree based on data expressed as % of 3uM cGMP, Pearson correlation and average linkage		Data as % of 3 uM c-di-GMP																	Cell-type specific and developmental expression profiles
	gene name	t0	control	1 µM c-di-GMP	3 µM c-di-GMP	1 µM c-di-GMP	100nM DIF	0.3mM cAMP	10mM 8-Br-cAMP	c-di-GMP + DIF	c-di-GMP + cAMP	DIF +cAMP	DIF + 8Br-cAMP	7.5mM DMO	c-di-GMP + DMO	DIF + DMO	30 µM BHQ		veg.		spore			stalk			cup			prespore		prestalk		veg		lawn		agg.		tip		slug		culm.		fruit.
	pstO	122.641	94.7941	98.132	100	95.6091	95.2336	119.165	77.8293	110.062	110.571	104.338	91.008	78.3125	85.7924	95.0827	95.0793
	staH	n.d.	3.38283	48.2526	100	119.566	3.56544	3.78266	14.4799	196.407	50.6705	4.69023	45.5554	3.08766	19.5392	2.58055	4.38167		0	0	0	0	0.0538186	100	95.2793	82.4475	0	0.0230651	0.0256279	0	0	0	0	0	0	0	0	0	0	0	0	5.02089	0	46.6792	43.1577	100	100
	staC	n.d.	9.28464	80.0231	100	111.147	16.9766	9.57868	52.3997	156.077	54.2199	n.d.	n.d.	7.90106	30.3764	13.7535	18.7548		0.00250466	0.0084085	0.703201	0.370511	0.648742	96.1801	100	85.1463	25.4568	43.5043	37.1247	13.5625	19.2391	86.4375	80.7609	0	0	0	0	0.567654	0.114837	0	0.123144	1.7022	1.37222	40.6813	38.3156	100	100
	ecmB	2.19037	8.22076	120.334	100	102.984	59.9371	16.682	40.2473	236.353	55.8894	101.924	225.418	7.69043	99.5552	65.8944	21.1606		0.0476163	0.0439031	0.0493637	0.263419	0.105062	91.813	55.5041	100	0.398623	0.353191	0.292251	3.20296	2.96859	96.797	97.0314	0.223307	0.207577	0.0997318	0.0546005	4.30408	1.50461	1.37888	1.07508	12.171	5.64261	100	41.1542	79.0557	100
	somA	n.d.	8.40195	92.6234	100	99.3008	85.0175	25.2071	48.4929	211.3	49.2421	151.079	212.976	5.7483	77.3558	65.7357	13.184		0.310372	0	1.06906	1.00009	0.896629	100	27.5627	36.3652	6.60402	13.8288	12.3804	13.2357	8.43051	86.7643	91.5695	0.372992	0.547697	0.273367	1.09217	1.78976	1.87086	5.21386	6.57582	12.2774	8.49766	100	92.8891	91.8947	100
	ST	n.d.	1.5802	74.4117	100	102.254	12.2192	5.20009	44.8661	235.983	80.4866	40.4889	243.576	2.99073	101.613	38.7783	2.29049
	expl7	n.d.	1.13484	78.9157	100	97.0464	7.096	3.6498	41.7871	148.625	56.9246	n.d.	n.d.	2.40651	86.6466	30.6244	3.54334		0.209835	0.273181	15.1912	12.1902	16.9451	100	26.2333	49.7506	6.86911	6.00998	5.66157	6.36266	40.6738	93.6373	59.3262	0.0554045	0.0643845	0.767456	0.704978	3.20249	3.40156	3.41817	2.93486	20.8572	16.8068	100	100	61.1035	92.0977
	staI	117.415	95.9836	101.875	100	92.8467	94.2028	97.1152	78.7726	181.625	108.157	95.8132	143.02	76.9226	76.2918	75.3032	94.5882		0.0268853	0.0224044	0	0.0358471	0.0627324	100	54.1291	43.9575	0	0.237487	0.174755	0	0	100	0	0	0	0	0	1.83336	0	1.1768	0	15.7757	10.7677	100	78.207	82.6846	100
	ecmA	8.8941	27.3289	86.0274	100	125.916	65.3122	71.7189	55.7581	360.378	86.5578	393.717	429.411	19.7887	123.026	109.996	29.6159		0.217943	0.19192	0.569254	2.81374	1.48657	100	38.0262	74.4454	9.55696	9.03975	14.8852	1.7079	4.0301	98.2921	95.9699	0.0219407	0.0352052	0.0428811	0.0220473	1.31195	0.976624	6.99686	15.0186	52.1208	47.5904	100	58.3587	83.9701	100
	staJ	n.d.	5.53144	94.4568	100	87.4572	33.4903	1.30875	22.9464	546.314	21.6945	n.d.	n.d.	4.01417	61.0522	30.2708	11.3001		0	0	0.00790195	0.151955	0.0655932	100	80.8761	92.3471	0.013776	0.0164333	0.0187409	0	0	100	100	0	0	0	0	0.927384	0	0	0.0283805	0.0725452	0.233027	64.073	52.6044	100	100
	staK	n.d.	1.44409	78.3198	100	104.568	17.2908	6.82349	24.2696	1357.28	64.9849	88.5862	515.077	0.403443	158.303	40.3677	3.6764		0	0	0	0.0349513	0.0247836	100	39.7192	43.3516	0.00444834	0.00508382	0.0057193	0	0	100	0	0	0	0	0	0	0	0	0.542891	0	0.636797	34.9013	19.3049	100	100
	staE	n.d.	3.3039	42.8706	100	151.314	4.16	3.71548	65.2587	872.625	66.0143	3.95191	339.304	4.19311	100.226	8.60802	4.30789		0	0	0.205059	0.25966	0.203679	100	76.6407	61.2115	2.80212	6.13874	4.30057	0	14.9993	100	85.0007	0	0	0	0	0.251965	0	0	0	2.75942	3.18889	38.2523	31.7209	100	100
	speA	9.88502	14.9612	81.6971	100	100.902	16.5491	22.2637	31.3116	251.373	60.4965	21.4236	74.1276	19.2702	101.26	30.6907	61.4776		0	0	0.83002	14.2445	3.07654	100	62.4503	67.7932	2.2664	10.835	6.79423	13.4518	0	86.5482	100	0	0	0	0.238766	0.685974	0.124972	0.195695	0.134012	0.596231	0.550173	36.1691	28.9646	100	100
	staF	n.d.	1.20201	75.8004	100	85.1465	12.1227	1.34815	84.2788	339.161	70.5208	n.d.	n.d.	0.0400694	15.9752	8.42812	3.33999		0	0.140774	0.223731	0.364505	0.188537	100	48.3484	94.3992	0.537959	0.437406	0.507793	21.1287	46.2438	78.8713	53.7562	0.479905	0.247118	0.633102	0.671975	1.80679	3.47028	1.56907	2.16237	5.48721	5.72166	100	64.6549	68.5879	100
	somC	n.d.	2.33691	78.8734	100	97.7753	4.16195	4.07603	19.6847	227.734	32.9051	3.15457	32.9478	2.64957	20.8325	3.40876	8.10346		0	0	0	0.0210188	0.0543746	100	93.1844	85.7749	0	0	0	0	0	0	0	0	0	0	0	1.67056	0	0	0	1.30681	0	25.8174	10.3578	100	100
	somF	n.d.	6.36525	81.1453	100	83.2671	18.1576	7.36025	28.693	274.14	40.4725	n.d.	n.d.	5.49264	50.7716	34.533	7.29811		0	0	0	0.135857	0.343436	100	50.6162	35.3746	0.743423	0.382056	0.773077	0	34.6142	100	65.3858	0	0	0	0	1.05585	0	0	0	1.23892	0.82253	46.073	52.2088	100	100
	staG	n.d.	72.7905	90.9428	100	102.216	67.3917	76.5016	98.3494	97.439	94.414	74.9644	91.7496	68.7014	67.0025	67.259	78.2724		0	0	0	0	0	8.1622	71.4503	100	0.0154967	0	0	0	0	0	0	0	0	0	0	8.13006	0	0	11.2198	0	0	0	0	100	100
	pstA	18.4581	34.6396	85.8162	100	101.843	34.6238	48.5047	39.4753	84.772	57.3271	40.7084	35.4643	16.863	35.4664	17.9803	36.6557
	staD	n.d.	77.1898	118.593	100	195.888	76.6491	66.2919	424.292	161.949	837.266	69.7366	4115.36	62.2409	64.5614	64.8816	83.3059		0	0	6.63765	100	16.7573	71.926	66.3765	42.111	6.85528	8.26986	13.1665	53.5587	12.0549	46.4413	87.9451	0.0263293	0	0.0289452	0.128414	0.670563	0.652923	0.449136	0.947263	49.5588	30.918	100	100	46.8578	66.3393
	beiF	n.d.	62.4372	82.4012	100	171.915	63.5588	64.8129	225.203	91.995	88.8788	n.d.	n.d.	58.9167	65.7878	61.1106	68.4323		0	0.0121308	3.51671	2.91988	2.08528	0.645357	1.25917	0.373628	50.1413	100	43.4888	100	100	0	0	0	0.138607	0	0	0.468527	0	0	0.0564122	0	0.06617	2.19049	2.38211	100	100
	spoC	15.291	15.5747	30.1448	100	1530.05	21.1479	10.1258	3978.45	72.6998	160.528	28.81	3950.1	21.3149	22.6149	2.65061	10.2524		0	0.00222808	2.89204	100	13.0493	1.6861	0.523598	1.42263	0.086895	0.214452	0.150395	100	0	0	100	0	0	0	0.0268309	0.396166	0.0187247	0	0.0100396	0.032059	0.0471045	5.52639	9.22625	100	100
	beiE	4.45385	8.68898	26.2925	100	225.04	8.75625	9.5373	192.808	52.7079	15.7286	8.80864	194.054	7.36653	26.9545	9.09487	11.4925		0.0164262	0.0158021	2.21452	0.974837	1.65558	0.304034	0.341056	0.160942	100	95.2071	91.0426	73.3038	100	26.6962	0	0.359908	0	0	0	1.59413	0	0	0	0	0.213992	0	1.115	100	100
	spoA	17.5238	17.8895	28.297	100	525.325	19.7826	20.1316	391.36	79.8018	27.3582	17.7626	434.137	12.883	20.4399	12.0753	16.2101		0.000805203	0.000603902	53.7046	100	52.3694	0.700527	1.04133	0.767157	0.0101657	0.0163054	0.0198281	62.2287	100	37.7713	0	0.0616467	0	0	0.0239242	0.341312	0.100177	0.13145	0.349125	0.160196	0.189007	0.217196	0.835606	100	100
	beiG	n.d.	2.90053	28.6006	100	209.903	3.35508	3.00632	48.4636	43.8113	9.8969	2.42209	45.889	2.05763	5.79349	2.14472	2.23418		0.00353982	0.0106195	2.39717	2.63363	1.33876	1.26655	1.86407	0.897699	63.275	100	65.8634	57.8579	52.6449	42.1421	47.3551	0.0985078	0	0	0.362457	1.14534	1.79365	0.665155	0.591811	0.0426641	0.0867724	3.61941	6.57641	100	100
	beiH	n.d.	46.0771	47.8231	100	214.521	47.779	56.8621	118.493	79.4612	65.37	n.d.	n.d.	25.6871	33.5428	28.854	48.0871		0.021264	0.0165387	2.85647	3.67159	1.54991	3.20614	3.03367	2.71943	56.482	100	76.4536	95.5754	81.8174	4.42464	18.1826	0.291933	0.621432	0.401172	0.394293	0.969789	2.12273	5.60241	6.19651	16.3104	7.19417	50.1051	40.8228	100	100
				0	300	3978														0		100								0		100						0		100

## Sheet: forsubfig
		t0	control	1 µM c-di-GMP	3 µM c-di-GMP	1 µM c-di-GMP	100 nM DIF	0.3 mM cAMP	10 mM 8Br-cAMP	c-di-GMP + DIF	c-di-GMP + cAMP	DIF +cAMP	DIF + 8Br-cAMP	7.5 mM DMO	c-di-GMP + DMO	DIF + DMO	30 µM BHQ		t0	control	1 µM c-di-GMP	3 µM c-di-GMP	1 µM c-di-GMP	100 nM DIF	0.3 mM cAMP	10 mM 8Br-cAMP	c-di-GMP + DIF	c-di-GMP + cAMP	DIF +cAMP	DIF + 8Br-cAMP	7.5 mM DMO	c-di-GMP + DMO	DIF + DMO	30 µM BHQ		vegetative		spore			stalk			cup			prespore		prestalk
	staD	n.d.	1	1.37822	1.43357	2.33144	0.895778	0.756991	5.39872	1.98306	10.9876	0.813896	47.2	0.736181	0.76469	0.768106	0.987414		n.d.	77.1898	118.593	100	195.888	76.6491	66.2919	424.292	161.949	837.266	69.7366	4115.36	62.2409	64.5614	64.8816	83.3059		0	0	6.63765	100	16.7573	71.926	66.3765	42.111	6.85528	8.26986	13.1665	53.5587	12.0549	46.4413
	beiF	n.d.	1	1.35308	1.69341	2.93699	1.04747	1.06418	3.71634	1.5632	1.46443	n.d.	n.d.	0.9679	1.10087	1.00092	1.0903		n.d.	62.4372	82.4012	100	171.915	63.5588	64.8129	225.203	91.995	88.8788	n.d.	n.d.	58.9167	65.7878	61.1106	68.4323		0	0.0121308	3.51671	2.91988	2.08528	0.645357	1.25917	0.373628	50.1413	100	43.4888	100	100	0
	spoC	1.44087	1	3.01993	8.42881	140.773	1.87591	1.24469	419.234	6.50791	18.8814	2.68157	420.208	1.68725	1.95942	-0.37747	0.572468		15.291	15.5747	30.1448	100	1530.05	21.1479	10.1258	3978.45	72.6998	160.528	28.81	3950.1	21.3149	22.6149	2.65061	10.2524		0	0.00222808	2.89204	100	13.0493	1.6861	0.523598	1.42263	0.086895	0.214452	0.150395	100	0	0
	beiG	n.d.	1	12.5727	45.3688	96.7698	1.17635	1.29244	21.7117	23.1074	4.60226	1.08549	20.3913	0.757667	2.30064	0.814712	0.892373		n.d.	2.90053	28.6006	100	209.903	3.35508	3.00632	48.4636	43.8113	9.8969	2.42209	45.889	2.05763	5.79349	2.14472	2.23418		0.00353982	0.0106195	2.39717	2.63363	1.33876	1.26655	1.86407	0.897699	63.275	100	65.8634	57.8579	52.6449	42.1421
	spoA	0.948602	1	1.54745	5.67076	28.4469	1.09247	1.10408	21.127	4.32312	1.5214	0.96668	23.4099	0.70185	1.11985	0.638473	0.881939		17.5238	17.8895	28.297	100	525.325	19.7826	20.1316	391.36	79.8018	27.3582	17.7626	434.137	12.883	20.4399	12.0753	16.2101		0.000805203	0.000603902	53.7046	100	52.3694	0.700527	1.04133	0.767157	0.0101657	0.0163054	0.0198281	62.2287	100	37.7713
	beiH	n.d.	1	1.23994	3.11267	5.94318	1.05326	1.24406	4.10458	2.81208	1.45532	n.d.	n.d.	0.587325	1.41182	0.693897	1.04866		n.d.	46.0771	47.8231	100	214.521	47.779	56.8621	118.493	79.4612	65.37	n.d.	n.d.	25.6871	33.5428	28.854	48.0871		0.021264	0.0165387	2.85647	3.67159	1.54991	3.20614	3.03367	2.71943	56.482	100	76.4536	95.5754	81.8174	4.42464
	beiE	0.47338	1	3.91435	15.0062	31.1992	1.0643	1.15916	25.51	8.09905	2.06244	1.07111	26.6139	0.892025	4.67614	1.06113	1.31205		4.45385	8.68898	26.2925	100	225.04	8.75625	9.5373	192.808	52.7079	15.7286	8.80864	194.054	7.36653	26.9545	9.09487	11.4925		0.0164262	0.0158021	2.21452	0.974837	1.65558	0.304034	0.341056	0.160942	100	95.2071	91.0426	73.3038	100	26.6962
	pstO	1.29206	1	1.03794	1.0571	1.01071	1.00701	1.25943	0.822318	1.16387	1.16689	1.10152	0.964731	0.827514	0.906477	1.00786	1.0044		122.641	94.7941	98.132	100	95.6091	95.2336	119.165	77.8293	110.062	110.571	104.338	91.008	78.3125	85.7924	95.0827	95.0793
	staG	n.d.	1	1.25635	1.38285	1.41189	0.930532	1.06544	1.35119	1.34538	1.30195	1.14815	1.40523	0.947898	0.921888	0.93048	1.08335		n.d.	72.7905	90.9428	100	102.216	67.3917	76.5016	98.3494	97.439	94.414	74.9644	91.7496	68.7014	67.0025	67.259	78.2724		0	0	0	0	0	8.1622	71.4503	100	0.0154967	0	0	0	0	0
	pstA	0.528145	1	2.55043	3.02381	3.12684	0.993242	1.42809	1.16593	2.70969	1.73708	1.20349	1.0634	0.476005	1.13612	0.511501	1.07404		18.4581	34.6396	85.8162	100	101.843	34.6238	48.5047	39.4753	84.772	57.3271	40.7084	35.4643	16.863	35.4664	17.9803	36.6557
	staI	1.22397	1	1.06242	1.04243	0.968314	0.982578	1.01323	0.820676	1.88926	1.12881	0.999474	1.48786	0.802648	0.796656	0.786005	0.98631		117.415	95.9836	101.875	100	92.8467	94.2028	97.1152	78.7726	181.625	108.157	95.8132	143.02	76.9226	76.2918	75.3032	94.5882		0.0268853	0.0224044	0	0.0358471	0.0627324	100	54.1291	43.9575	0	0.237487	0.174755	0	0	100
	ST	n.d.	1	72.7602	95.4993	99.4369	8.36717	5.85792	41.773	212.155	84.5664	71.9337	275.614	2.36793	90.176	34.4595	1.73156		n.d.	1.5802	74.4117	100	102.254	12.2192	5.20009	44.8661	235.983	80.4866	40.4889	243.576	2.99073	101.613	38.7783	2.29049
	expl7	n.d.	1	70.8227	91.0844	88.7309	6.60025	3.59706	37.8542	137.209	53.0867	n.d.	n.d.	2.10637	80.2142	29.0065	3.2117		n.d.	1.13484	78.9157	100	97.0464	7.096	3.6498	41.7871	148.625	56.9246	n.d.	n.d.	2.40651	86.6466	30.6244	3.54334		0.209835	0.273181	15.1912	12.1902	16.9451	100	26.2333	49.7506	6.86911	6.00998	5.66157	6.36266	40.6738	93.6373
	somC	n.d.	1	129.316	156.869	150.78	7.48095	3.90887	26.4402	341.643	39.819	3.46154	36.1538	2.25041	20.4561	2.42441	7.39502		n.d.	2.33691	78.8734	100	97.7753	4.16195	4.07603	19.6847	227.734	32.9051	3.15457	32.9478	2.64957	20.8325	3.40876	8.10346		0	0	0	0.0210188	0.0543746	100	93.1844	85.7749	0	0	0	0	0	0
	staH	n.d.	1	24.198	51.9724	59.0081	1.40833	2.02526	7.36152	90.8798	28.7433	1.05664	9.6666	1.36422	17.7496	1.25086	1.96558		n.d.	3.38283	48.2526	100	119.566	3.56544	3.78266	14.4799	196.407	50.6705	4.69023	45.5554	3.08766	19.5392	2.58055	4.38167		0	0	0	0	0.0538186	100	95.2793	82.4475	0	0.0230651	0.0256279	0	0	0
	staC	n.d.	1	8.84132	11.0747	12.254	1.7777	1.04332	5.89321	17.0689	6.0803	n.d.	n.d.	0.815981	3.24007	1.39454	2.05355		n.d.	9.28464	80.0231	100	111.147	16.9766	9.57868	52.3997	156.077	54.2199	n.d.	n.d.	7.90106	30.3764	13.7535	18.7548		0.00250466	0.0084085	0.703201	0.370511	0.648742	96.1801	100	85.1463	25.4568	43.5043	37.1247	13.5625	19.2391	86.4375
	ecmB	0.300895	1	15.5069	13.0309	13.3862	8.11713	2.13232	5.26468	31.18	7.14661	14.5439	30.4592	1.03072	13.0455	8.77183	2.59738		2.19037	8.22076	120.334	100	102.984	59.9371	16.682	40.2473	236.353	55.8894	101.924	225.418	7.69043	99.5552	65.8944	21.1606		0.0476163	0.0439031	0.0493637	0.263419	0.105062	91.813	55.5041	100	0.398623	0.353191	0.292251	3.20296	2.96859	96.797
	somA	n.d.	1	11.2092	12.0744	12.0136	10.1183	3.03754	5.86249	25.1457	5.87247	16.2584	22.9181	0.696646	9.4537	7.93355	1.56486		n.d.	8.40195	92.6234	100	99.3008	85.0175	25.2071	48.4929	211.3	49.2421	151.079	212.976	5.7483	77.3558	65.7357	13.184		0.310372	0	1.06906	1.00009	0.896629	100	27.5627	36.3652	6.60402	13.8288	12.3804	13.2357	8.43051	86.7643
	staF	n.d.	1	122.019	151.648	147.509	19.5196	0.91463	125.575	466.463	95.2717	n.d.	n.d.	-1.11634	25.0056	11.7005	4.61338		n.d.	1.20201	75.8004	100	85.1465	12.1227	1.34815	84.2788	339.161	70.5208	n.d.	n.d.	0.0400694	15.9752	8.42812	3.33999		0	0.140774	0.223731	0.364505	0.188537	100	48.3484	94.3992	0.537959	0.437406	0.507793	21.1287	46.2438	78.8713
	speA	0.667221	1	5.65091	6.85651	6.8405	1.12027	1.49159	2.0937	17.0334	4.08087	1.43263	5.07088	1.30734	6.99942	2.06881	4.19097		9.88502	14.9612	81.6971	100	100.902	16.5491	22.2637	31.3116	251.373	60.4965	21.4236	74.1276	19.2702	101.26	30.6907	61.4776		0	0	0.83002	14.2445	3.07654	100	62.4503	67.7932	2.2664	10.835	6.79423	13.4518	0	86.5482
	somF	n.d.	1	9.49996	16.4052	13.8978	2.96992	1.15204	4.72099	44.7692	6.69898	n.d.	n.d.	0.861528	8.80085	6.33002	1.16055		n.d.	6.36525	81.1453	100	83.2671	18.1576	7.36025	28.693	274.14	40.4725	n.d.	n.d.	5.49264	50.7716	34.533	7.29811		0	0	0	0.135857	0.343436	100	50.6162	35.3746	0.743423	0.382056	0.773077	0	34.6142	100
	ecmA	0.49267	1	9.3423	15.4357	21.2948	3.21019	8.59631	6.04377	59.6779	11.4862	71.2956	76.5682	0.729049	16.3174	12.6383	1.70162		8.8941	27.3289	86.0274	100	125.916	65.3122	71.7189	55.7581	360.378	86.5578	393.717	429.411	19.7887	123.026	109.996	29.6159		0.217943	0.19192	0.569254	2.81374	1.48657	100	38.0262	74.4454	9.55696	9.03975	14.8852	1.7079	4.0301	98.2921
	staK	n.d.	1	372.96	482.093	461.574	16.8901	8.39389	96.0488	2350.38	220.604	185.783	699.203	15.7387	791.968	81.8785	19.5651		n.d.	1.44409	78.3198	100	104.568	17.2908	6.82349	24.2696	1357.28	64.9849	88.5862	515.077	0.403443	158.303	40.3677	3.6764		0	0	0	0.0349513	0.0247836	100	39.7192	43.3516	0.00444834	0.00508382	0.0057193	0	0	100
	staJ	n.d.	1	28.1672	29.0405	25.193	5.3657	0.237037	6.45481	142.001	7.20589	n.d.	n.d.	0.634156	13.6293	6.655	3.33186		n.d.	5.53144	94.4568	100	87.4572	33.4903	1.30875	22.9464	546.314	21.6945	n.d.	n.d.	4.01417	61.0522	30.2708	11.3001		0	0	0.00790195	0.151955	0.0655932	100	80.8761	92.3471	0.013776	0.0164333	0.0187409	0	0	100
	staE	n.d.	1	8.28951	20.3301	29.9478	1.12203	0.774104	12.4157	169.863	13.7525	0.971959	61.6715	1.0626	21.0533	1.68458	0.976816		n.d.	3.3039	42.8706	100	151.314	4.16	3.71548	65.2587	872.625	66.0143	3.95191	339.304	4.19311	100.226	8.60802	4.30789		0	0	0.205059	0.25966	0.203679	100	76.6407	61.2115	2.80212	6.13874	4.30057	0	14.9993	100
[truncated: 15 more columns]
