# Supplementary material for: Novel RNAseq-Informed Cell-type Markers and Their Regulation Alter Paradigms of Dictyostelium Developmental Control
Source: Front Cell Dev Biol. 2022 May 5;10:899316. doi: 10.3389/fcell.2022.899316 (PMC9117722; doi:10.3389/fcell.2022.899316)
Supplement: Supplementary file 4 [file Table1.XLSX]

## Sheet: Readme
This spreadsheet contains
1. Expression profiles obtained from RNAseq studies, expression patterns obtained from promoter-lacZ studies, protein function and or functional domains and evolutionary conservation of all genes studied in this work
2. Species names and Genbank or ENA bioproject IDs for all genomes/transcriptomes data used to establish evolutionary conservation of genes

## Sheet: GeneData
		D. discoideum														Cell types															D.purpureum														type				D. lacteum
Gene ID	Gene Name	veg		lawn		agg.		tip		slug		culm.		fruit.		pspo		psta		veg.		spore			stalk			cup			veg		lawn		agg.		tip		slug		culm.		fruit.		pspo		psta		veg.
DDB_G0278745	staH	0	0	0	0	0	0	0	0	5.02089	0	46.6792	43.1577	100	100					0	0	0	0	0.0538186	100	95.2793	82.4475	0	0.0230651	0.0256279
DDB_G0276051	staI	0	0	0	0	1.83336	0	1.1768	0	15.7757	10.7677	100	78.207	82.6846	100	0	0	100	0	0.0268853	0.0224044	0	0.0358471	0.0627324	100	54.1291	43.9575	0	0.237487	0.174755	0	0	0	0	0.631056	0	6.67743	1.83792	36.7239	35.0297	79.8552	64.9042	100	100	32.6388	31.2077	67.3612	68.7923
DDB_G0269904	staG	0	0	0	0	8.13006	0	0	11.2198	0	0	0	0	100	100					0	0	0	0	0	8.1622	71.4503	100	0.0154967	0	0
DDB_G0277757	staD	0.0263293	0	0.0289452	0.128414	0.670563	0.652923	0.449136	0.947263	49.5588	30.918	100	100	46.8578	66.3393	53.5587	12.0549	46.4413	87.9451	0	0	6.63765	100	16.7573	71.926	66.3765	42.111	6.85528	8.26986	13.1665	0.141521	0.0714599	0.952027	1.514	0.0431786	0.248914	1.91063	0.0862923	36.8402	36.1323	100	60.0599	76.8806	100	0.621214	1.05569	99.3788	98.9443	0.301495
DDB_G0271972	staJ	0	0	0	0	0.927384	0	0	0.0283805	0.0725452	0.233027	64.073	52.6044	100	100	0	0	100	100	0	0	0.00790195	0.151955	0.0655932	100	80.8761	92.3471	0.013776	0.0164333	0.0187409
DDB_G0293670	staK	0	0	0	0	0	0	0	0.542891	0	0.636797	34.9013	19.3049	100	100	0	0	100	0	0	0	0	0.0349513	0.0247836	100	39.7192	43.3516	0.00444834	0.00508382	0.0057193
DDB_G0280357	speA	0	0	0	0.238766	0.685974	0.124972	0.195695	0.134012	0.596231	0.550173	36.1691	28.9646	100	100	13.4518	0	86.5482	100	0	0	0.83002	14.2445	3.07654	100	62.4503	67.7932	2.2664	10.835	6.79423	5.94722	5.73815	12.0359	6.93395	17.3842	12.4922	26.0974	21.3413	38.7326	24.4813	27.1468	19.3095	100	100	54.7811	79.6767	45.2189	20.3233	0
DDB_G0288331	expl7	0.0554045	0.0643845	0.767456	0.704978	3.20249	3.40156	3.41817	2.93486	20.8572	16.8068	100	100	61.1035	92.0977	6.36266	40.6738	93.6373	59.3262	0.209835	0.273181	15.1912	12.1902	16.9451	100	26.2333	49.7506	6.86911	6.00998	5.66157	0.25413	0.0801572	0.297314	0.707612	1.70579	2.44307	7.38392	4.46466	25.7629	43.0844	83.676	81.664	100	100	23.2224	14.7946	76.7776	85.2054	0.184655
DDB_G0279361	staF	0.479905	0.247118	0.633102	0.671975	1.80679	3.47028	1.56907	2.16237	5.48721	5.72166	100	64.6549	68.5879	100	21.1287	46.2438	78.8713	53.7562	0	0.140774	0.223731	0.364505	0.188537	100	48.3484	94.3992	0.537959	0.437406	0.507793	0	0	1.01887	0	1.06283	0	0.511191	1.00028	41.4001	41.8448	94.5258	88.631	100	100	5.06538	1.84675	94.9346	98.1532
DDB_G0287091	staE	0	0	0	0	0.251965	0	0	0	2.75942	3.18889	38.2523	31.7209	100	100	0	14.9993	100	85.0007	0	0	0.205059	0.25966	0.203679	100	76.6407	61.2115	2.80212	6.13874	4.30057
DDB_G0269132	ecmB	0.223307	0.207577	0.0997318	0.0546005	4.30408	1.50461	1.37888	1.07508	12.171	5.64261	100	41.1542	79.0557	100	3.20296	2.96859	96.797	97.0314	0.0476163	0.0439031	0.0493637	0.263419	0.105062	91.813	55.5041	100	0.398623	0.353191	0.292251	0.0119787	0	0.0525533	0.0169239	0.559174	0.154424	52.1018	13.4692	62.694	100	100	76.6935	80.1031	56.3822	17.3827	17.2153	82.6173	82.7847
DDB_G0280277	somC	0	0	0	0	1.67056	0	0	0	1.30681	0	25.8174	10.3578	100	100					0	0	0	0.0210188	0.0543746	100	93.1844	85.7749	0	0	0
DDB_G0270980	somA	0.372992	0.547697	0.273367	1.09217	1.78976	1.87086	5.21386	6.57582	12.2774	8.49766	100	92.8891	91.8947	100	13.2357	8.43051	86.7643	91.5695	0.310372	0	1.06906	1.00009	0.896629	100	27.5627	36.3652	6.60402	13.8288	12.3804	0	0.219533	0	1.3566	1.68282	0.955865	2.02346	0	29.616	26.1183	97.4334	64.3406	100	100	2.42948	2.71814	97.5705	97.2819	0.246257
DDB_G0280217	somF	0	0	0	0	1.05585	0	0	0	1.23892	0.82253	46.073	52.2088	100	100	0	34.6142	100	65.3858	0	0	0	0.135857	0.343436	100	50.6162	35.3746	0.743423	0.382056	0.773077
DDB_G0271196	staC	0	0	0	0	0.567654	0.114837	0	0.123144	1.7022	1.37222	40.6813	38.3156	100	100	13.5625	19.2391	86.4375	80.7609	0.00250466	0.0084085	0.703201	0.370511	0.648742	96.1801	100	85.1463	25.4568	43.5043	37.1247
DDB_G0277853	ecmA	0.0219407	0.0352052	0.0428811	0.0220473	1.31195	0.976624	6.99686	15.0186	52.1208	47.5904	100	58.3587	83.9701	100	1.7079	4.0301	98.2921	95.9699	0.217943	0.19192	0.569254	2.81374	1.48657	100	38.0262	74.4454	9.55696	9.03975	14.8852
DDB_G0272500	beiG	0.0985078	0	0	0.362457	1.14534	1.79365	0.665155	0.591811	0.0426641	0.0867724	3.61941	6.57641	100	100	57.8579	52.6449	42.1421	47.3551	0.00353982	0.0106195	2.39717	2.63363	1.33876	1.26655	1.86407	0.897699	63.275	100	65.8634	0.647832	0.908873	0	0.583516	0.296483	0.143902	0	0.149662	0.139142	0	0	0.768749	100	100	27.1931	53.8433	72.8069	46.1567
DDB_G0271354	beiH	0.291933	0.621432	0.401172	0.394293	0.969789	2.12273	5.60241	6.19651	16.3104	7.19417	50.1051	40.8228	100	100	95.5754	81.8174	4.42464	18.1826	0.021264	0.0165387	2.85647	3.67159	1.54991	3.20614	3.03367	2.71943	56.482	100	76.4536	0	0	0	0.0537702	0.284865	0.106083	0	0	0	0.194105	0.510106	0.708391	100	100	19.9358	66.0351	80.0642	33.9649
DDB_G0276687	beiE	0.359908	0	0	0	1.59413	0	0	0	0	0.213992	0	1.115	100	100	73.3038	100	26.6962	0	0.0164262	0.0158021	2.21452	0.974837	1.65558	0.304034	0.341056	0.160942	100	95.2071	91.0426
DDB_G0271780	beiF	0	0.138607	0	0	0.468527	0	0	0.0564122	0	0.06617	2.19049	2.38211	100	100	100	100	0	0	0	0.0121308	3.51671	2.91988	2.08528	0.645357	1.25917	0.373628	50.1413	100	43.4888
DDB_G0274317	spoC	0	0	0	0.0268309	0.396166	0.0187247	0	0.0100396	0.032059	0.0471045	5.52639	9.22625	100	100	100	0	0	100	0	0.00222808	2.89204	100	13.0493	1.6861	0.523598	1.42263	0.086895	0.214452	0.150395	0.00994294	0.0134437	0.0348976	0.077141	0.0364034	0.0409745	0.017509	0.0426146	0.0170845	0.0214209	0.0760519	0.601955	100	100	28.8749	49.4536	71.1251	50.5464	0.982702
DDB_G0288489	spoA	0.0616467	0	0	0.0239242	0.341312	0.100177	0.13145	0.349125	0.160196	0.189007	0.217196	0.835606	100	100	62.2287	100	37.7713	0	0.000805203	0.000603902	53.7046	100	52.3694	0.700527	1.04133	0.767157	0.0101657	0.0163054	0.0198281	0	0.0800031	0	0	0.0981339	0.139336	0.471996	0.362283	0.368442	0.509899	1.40582	1.95393	100	100	86.3935	83.9984	13.6065	16.0016	0.969292
	ecmA_pstO
	ecmA_pstA
	ecmB_ST
DDB_G0268250	somB	0	0	0	0	11.6497	13.7685	6.61667	17.1439	94.1683	81.5822	100	100	57.143	76.3701	4.26733	8.52456	95.7327	91.4754	0	0	0.0944206	0.273247	0.0786838	100	38.402	65.3548	1.81545	3.02432	3.26609
DDB_G0270112	somD	9.94645	5.70841	5.94275	6.86526	10.6148	10.7095	23.8472	23.5162	53.4735	46.9257	89.5684	88.5338	100	100	56.774	75.7257	43.226	24.2743	0.539736	0.61924	4.36268	6.92474	3.97635	96.943	96.6205	100	6.43203	13.8472	9.46889	3.01993	4.44815	4.14035	5.48736	12.266	14.5505	37.4749	31.1955	62.1869	37.7398	50.529	44.9675	100	100	61.5666	50.9685	38.4334	49.0315	5.53582
DDB_G0286649	somE	0.997029	1.32401	1.7936	2.26928	3.61318	3.01509	4.7029	3.33115	44.3594	27.8686	100	100	74.1528	93.8729	58.8011	5.41218	41.1989	94.5878	0.307656	0.241193	0.0656278	0.293862	0.128329	100	36.0965	94.3222	4.26999	3.82397	4.04426
DDB_G0275265	etnkB	10.7837	15.4695	11.855	25.6706	5.78955	6.77457	6.2711	9.68612	13.5867	9.94137	100	85.3011	99.993	100	0	0	100	100	1.34812	1.3256	0.0168867	0.132279	0.104134	100	41.5187	50.1675	0.191382	0.301145	0.180124	22.0623	27.4727	21.9982	24.2524	10.0969	8.88594	6.18076	6.39805	12.0618	22.5125	38.3524	27.3867	100	100	23.7367	64.471	76.2633	35.529	22.9365
DDB_G0292520		0	0	0.190088	0.488254	40.4631	47.3521	60.8552	72.7359	100	100	63.0088	83.9898	60.1842	61.2461	64.508	15.7707	35.492	84.2293	0.0326851	0.0281768	0.872353	0.697094	0.714563	17.3473	10.7292	15.6308	70.9086	78.0903	100	0	0.202888	0.432765	0.409383	15.7738	14.7652	66.0839	83.2386	100	100	71.1381	88.7549	55.523	95.0999	20.0534	26.2614	79.9466	73.7386	0.126402
DDB_G0267476	sigK	0.0576184	0.0141573	0.063343	0.118058	1.86302	1.20361	3.46465	2.83487	11.6688	12.1249	39.7771	42.4189	100	100	21.4907	4.7644	78.5093	95.2356	0.0174231	0.0157233	4.90821	25.6009	7.32917	92.6462	62.9921	100	14.6575	9.89971	12.1035	0	0.0291124	0.0375591	0.0513996	0.235079	0.278866	23.5555	13.7632	72.1524	61.5709	100	99.1702	80.8414	100	51.7538	54.5807	48.2462	45.4193	0.103975
DDB_G0295797		0	0.0917466	0	0.0997926	0.7094	0.557144	1.62219	3.4353	44.0825	31.9296	100	100	69.587	99.3247	33.4752	23.7493	66.5248	76.2507	0	0	0.0225659	0.129754	0.0338489	100	44.9307	75.5599	2.07405	2.85056	2.82235	0.0377263	0.0414394	0.0496543	0.0914546	0.0517969	0.0902151	100	100	75.2113	81.325	46.438	72.6291	30.7419	36.8059	38.2029	36.0735	61.7971	63.9265
DDB_G0285289	spoB	0.084263	0.0718421	0.0694761	0.0781426	0.769775	0.0545339	0.149729	0.0730982	0.291957	0.377266	0.424113	1.39714	100	100	84.5957	24.1062	15.4043	75.8938	0.0183967	0.00664942	65.6718	100	44.2884	0.760028	1.03531	0.921609	0.0429996	0.0492057	0.0789064																			23.645
DDB_G0275745	tgrR1	7.07672	1.73775	100	100	66.2749	40.5765	22.8719	18.2502	12.4044	10.424	13.5082	9.53361	32.0678	18.3324	45.6934	39.5385	54.3066	60.4615	0.0298329	0.0477327	0.662291	4.8031	1.11575	6.15752	2.56563	4.92243	78.389	88.9379	100
bold text: investigated for gene induction
green text: investigated in this study for gene induction, pattern formation and evolutionary conservation
red text: investigate in parent study (Kin et al., 2018) for pattern formation and here for evolutionary conservation
black text: investigated here for gene induction and evolutionary conservation, pattern formation studied by Jermyn et al, 1991; Early et al., 1993, Ceccarelli et al., 1991 using promoter lacZ gene fusions
blue text: investigated here for gene induction and evolutionary conservation, identified as downregulated stalk gene in diguanylate cyclase null mutants (Chen et al., 2017).
Expression profiles and cell-type specificity of genes retrieved from Parikh et al., 2010, Heidel et al., 2011, Gloeckner et al., 2016 and Kin et al., 2018
[truncated: 41 more columns]

## Sheet: Species
				Genome or transcriptome
Abbreviation	given name	Strain	new taxonomy	Genbank or ENA Accession #
Dbre	Dictyostelium brefeldianum	TNS-C-115	Dictyostelium brefeldianum	PRJNA638801
Dcap	Dictyostelium capitatum	91HO50	Dictyostelium capitatum	PRJNA638827
Dcit	Dictyostelium citrinum	OH494	Dictyostelium citrinum	PRJNA45877
DDB	Dictyostelium discoideum	AX4	Dictyostelium discoideum	PRJNA201
Dfir	Dictyostelium firmibasis	TNS-C-0014	Dictyostelium firmibasis	PRJNA45875
Dgar	Dictyostelium gargantuum	MYA-3825	Dictyostelium gargantuum	PRJNA639417
Dint	Dictyostelium intermedium	PJ-11	Dictyostelium intermedium	PRJNA45879
DPU	Dictyostelium purpureum	QSDP1	Dictyostelium purpureum	PRJNA30991
Dros	Dictyostelium rosarium	M45	Dictyostelium rosarium	JABXOD010000000
Pvio	Polysphondylium violaceum	QSvi11	Polysphondylium violaceum	PRJNA45881
Daustra	Dictyostelium australe	NZ80B	Raperostelium australe	PRJNA633971
Dcav	Dictyostelium caveatum	B4-3	Speleostelium caveatum	PRJNA495862
Dgraci	Dictyostelium gracile	TNS-C-183	Raperostelium gracile	PRJNA633972
DLA	Dictyostelium lacteum	TK	Tieghemostelium lacteum	PRJNA305239
Dmeno	Dictyostelium menorah	M1	Tieghemostelium menorah	PRJNA633982
Dpota	Dictyostelium potamoides	FP1A	Raperostelium potamoides	PRJNA633998
Drhizo	Dictyostelium rhizopodium	AusKY-4	Hagiwaraea rhizopodium	PRJNA634000
Dpceph	Dictyostelium polycephalum	MY1_1	Coremiostelium polycephalum	FLTC01000000
Aell	Acytostelium ellipticum	AE2	Rostrostelium ellipticum	GCA_900092235
Alep	Acytostelium leptosomum	FG12A	Acytostelium leptosomum	GCA_900092245
Asub	Acytostelium subglobosum	LB1	Acytostelium subglobosum	GCA_000787575.2
Dgloe	Dictyostelium gloeosporum	TCK52	Heterostelium gloeosporum	PRJNA634006
Dpcarp	Dictyostelium polycarpum	OhioWilds	Synstelium polycarpum	GCA_900092255
Pmul	Polysphondylium multicystogenum	AS2	Heterostelium multicystogenum	PRJNA495730
PPL	Polysphondylium pallidum	PN500	Heterostelium album	PRJNA46447, PRJNA40191
Dbifur	Dictyostelium bifurcatum	UK5	Cavenderia bifurcata	PRJNA630419
Ddemin	Dictyostelium deminutivum	MexM19A	Cavenderia deminutiva	GCA_900092275
DFA	Dictyostelium fasciculatum	SH3	Cavenderia fasciculata	PRJNA193617, PRJNA40189
Dmultisti	Dictyostelium multistipes	UK26b	Cavenderia multistipes	PRJNA630548
Dparvi	Dictyostelium parvisporum	OS126	Cavenderia parvispora	PRJNA633780
